# Supplementary material for: Mitogenomic Codon Usage Patterns of Superfamily Certhioidea (Aves, Passeriformes): Insights into Asymmetrical Bias and Phylogenetic Implications
Source: Animals (Basel). 2022 Dec 27;13(1):96. doi: 10.3390/ani13010096 (PMC9817927; doi:10.3390/ani13010096)
Supplement: Supplementary file 1 [file animals-13-00096-s001.zip]

Archive with 2 entries (2 files):
- Figure S1.pdf
- Table S1-S9.xlsx
