# Supplementary material for: Mitogenomic Codon Usage Patterns of Superfamily Certhioidea (Aves, Passeriformes): Insights into Asymmetrical Bias and Phylogenetic Implications
Source: Animals (Basel). 2022 Dec 27;13(1):96. doi: 10.3390/ani13010096 (PMC9817927; doi:10.3390/ani13010096)
Supplement: Supplementary file 1 [file animals-13-00096-s001.zip › Table S1-S9.xlsx]

## Sheet: Table S1
Table S1. The SRA accession numbers of six superfamily Certhioidea species
Family	Species	SRA accession number	Dataset type	Reads	Bases	Reference
Certhiidae	Certhia americana	SRR11032595	WGS	154032969	46.5 Gb	[1]
Certhiidae	Certhia familiaris	SRR11032599	WGS	70919303	21.4 Gb	[1]
Salpornithidae	Salpornis spilonota	SRR8236614	UCE	1443255	435.9 Mb	Directly submitted
Troglodytidae	Cantorchilus leucotis	SRR5678283	UCE	1118188	223.6 Mb	Directly submitted
Troglodytidae	Pheugopedius coraya	SRR5678186	UCE	1421234	284.2 Mb	Directly submitted
Troglodytidae	Pheugopedius genibarbis	SRR5678180	UCE	1600468	320.1 Mb	Directly submitted
Reference:
[1] Feng, S.; Stiller, J.; Deng, Y.; Armstrong, J.; Fang, Q.; Reeve, A.H.; Xie, D.; Chen, G.; Guo, C.; Faircloth, B.C. Dense sampling of bird diversity increases power of comparative genomics. Nature 2020, 587, 252-257.

## Sheet: Table S2
Table S2. The size and GC content of each part of mitogenomes among superfamily Certhioidea species.
Species	Size (bp) / GC (%)
	L-strand	PCGs	rRNAs	tRNAs	CR
Pheugopedius coraya	16736 / 48.0	11399 / 49.2	2580 / 47.0	1542 / 43.3	1151 / 44.9
Pheugopedius genibarbis	16713 / 47.8	11396 / 48.9	2576 / 46.8	1541 / 43.6	1135 / 44.5
Henicorhina leucosticta	16727 / 47.1	11396 / 48.0	2573 / 46.9	1543 / 43.4	1140 / 43.7
Cantorchilus leucotis	16718 / 48.1	11396 / 49.3	2573 / 46.6	1543 / 44.5	1138 / 44.6
Campylorhynchus zonatus	16780 / 49.4	11396 / 50.9	2578 / 47.7	1540 / 43.7	1201 / 45.7
Campylorhynchus brunneicapillus	16786 / 49.7	11396 / 51.2	2580 / 47.6	1538 / 44.6	1200 / 45.1
Thryothorus ludovicianus	16794 / 48.5	11396 / 49.7	2573 / 47.3	1539 / 42.9	1212 / 46.0
Troglodytes troglodytes mosukei	16804 / 48.8	11396 / 50.0	2580 / 48.2	1539 / 43.8	1232 / 45.4
Polioptila caerulea	16764 / 46.5	11396 / 47.2	2569 / 46.8	1538 / 42.7	1201 / 44.6
Certhia brachydactyla	16920 / 46.7	11396 / 47.7	2572 / 45.9	1542 / 42.2	1285 / 43.5
Certhia familiaris	16887 / 46.9	11396 / 48.1	2573 / 45.7	1542 / 42.2	1296 / 44.1
Certhia americana	16901 / 46.6	11396 / 47.5	2573 / 46.2	1541 / 42.5	1295 / 44.3
Certhia himalayana	16852 / 45.6	11396 / 46.4	2572 / 45.5	1543 / 41.8	1242 / 43.5
Salpornis spilonota	16895 / 46.6	11396 / 47.5	2577 / 46.1	1546 / 42.6	1303 / 43.5
Sitta europaea	16827 / 46.8	11396 / 47.8	2569 / 46.2	1544 / 42.0	1239 / 43.9
Sitta nagaensis	16828 / 47.0	11396 / 48.0	2570 / 46.0	1542 / 42.0	1233 / 44.5
Sitta himalayensis	16822 / 46.1	11396 / 46.9	2574 / 46.1	1543 / 41.7	1229 / 43.0
Sitta villosa	16816 / 44.6	11396 / 45.1	2573 / 45.2	1543 / 41.7	1243 / 41.8
Sitta yunnanensis	16830 / 44.3	11396 / 44.8	2576 / 45.2	1542 / 41.7	1247 / 41.1
Sitta magna	16829 / 45.9	11396 / 46.8	2574 / 45.9	1544 / 42.0	1242 / 42.2
Sitta carolinensis	16826 / 45.2	11396 / 46.0	2572 / 45.6	1544 / 41.4	1245 / 42.1
Tichodroma muraria	16801 / 46.0	11396 / 46.7	2586 / 45.7	1547 / 42.2	1209 / 44.8

## Sheet: Table S3
Table S3. The start and stop codons used in mitogenomes of superfamily Certhioidea species.
Species	Start codon / stop codon
	MT-ATP6	MT-ATP8	MT-CO1	MT-CO2	MT-CO3	MT-CYB	MT-ND1	MT-ND2	MT-ND3	MT-ND4	MT-ND4L	MT-ND5	MT-ND6
Pheugopedius coraya	ATG/TAG	ATG/TAA	ATG/AGG	ATG/TAA	ATG/T--	ATG/TAA	ATG/TAA	ATG/TAA	ATG/TAG	ATG/T--	ATG/TAA	ATG/AGA	ATG/TAG
Pheugopedius genibarbis	ATG/TAA	ATG/TAA	ATG/AGG	ATG/TAA	ATG/T--	ATG/TAA	ATG/TAA	ATG/TAA	ATG/TAA	ATG/T--	ATG/TAA	ATG/AGA	ATG/TAG
Henicorhina leucosticta	ATG/TAG	ATG/TAA	ATG/AGG	ATG/TAA	ATG/T--	ATG/TAA	ATG/AGA	ATG/TAA	ATG/TAA	ATG/T--	ATG/TAA	ATG/AGA	ATG/TAG
Cantorchilus leucotis	ATG/TAG	ATG/TAA	ATG/AGG	ATG/TAA	ATG/T--	ATG/TAA	ATG/AGA	ATG/TAA	ATG/TAA	ATG/T--	ATG/TAA	ATG/AGA	ATG/TAG
Campylorhynchus zonatus	ATG/TAA	ATG/TAA	ATG/AGG	ATG/TAA	ATG/T--	ATG/TAG	ATG/TAA	ATG/TAA	ATG/TAG	ATG/T--	ATG/TAA	GTG/AGA	ATG/TAG
Campylorhynchus brunneicapillus	ATG/TAA	ATG/TAA	ATG/AGG	ATG/TAA	ATG/T--	ATG/TAA	ATG/TAG	ATG/TAA	ATG/TAA	ATG/T--	ATG/TAA	GTG/AGA	ATG/TAG
Thryothorus ludovicianus	ATG/TAA	ATG/TAA	ATG/AGG	ATG/TAA	ATG/T--	ATG/TAA	ATG/AGG	ATG/TAA	ATG/TAA	ATG/T--	ATG/TAA	ATG/AGA	ATG/TAG
Troglodytes troglodytes mosukei	ATG/TAA	ATG/TAA	ATG/AGG	ATG/TAA	ATG/T--	ATG/TAA	ATG/AGA	ATG/TAA	ATG/TAA	ATG/T--	ATG/TAA	GTG/AGA	ATG/TAG
Polioptila caerulea	ATG/TAA	ATG/TAA	ATG/AGG	ATG/TAA	ATG/T--	ATG/TAA	ATG/AGG	ATG/TAA	ATG/TAA	ATG/T--	ATG/TAA	ATG/AGA	ATG/TAG
Certhia brachydactyla	ATG/TAG	ATG/TAA	ATG/AGG	ATG/TAA	ATG/T--	ATG/TAG	ATG/AGG	ATG/TAA	ATG/TAA	ATG/T--	ATG/TAA	ATG/AGA	ATG/TAG
Certhia familiaris	ATG/TAA	ATG/TAA	ATG/AGG	ATG/TAA	ATG/T--	ATG/TAG	ATG/AGG	ATG/TAA	ATG/TAA	ATG/T--	ATG/TAA	ATG/AGA	ATG/TAG
Certhia americana	ATG/TAA	ATG/TAA	ATG/AGG	ATG/TAA	ATG/T--	ATG/TAG	ATG/AGG	ATG/TAA	ATG/TAA	ATG/T--	ATG/TAA	ATG/AGA	ATG/TAG
Certhia himalayana	ATG/TAA	ATG/TAA	ATG/AGG	ATG/TAA	ATG/T--	ATG/TAA	ATG/TAA	ATG/TAA	ATG/TAA	ATG/T--	ATG/TAA	ATG/AGA	ATG/TAG
Salpornis spilonota	ATG/TAA	ATG/TAA	ATG/AGG	ATG/TAA	ATG/T--	ATG/TAA	ATG/AGA	ATG/TAA	ATG/TAA	ATG/T--	ATG/TAA	ATG/AGA	ATG/TAG
Sitta europaea	ATG/TAA	ATG/TAA	GTG/AGG	ATG/TAA	ATG/T--	ATG/TAA	ATG/AGG	ATG/TAA	ATG/TAA	ATG/T--	ATG/TAA	ATG/AGA	ATG/TAG
Sitta nagaensis	ATG/TAA	ATG/TAA	GTG/AGG	ATG/TAA	ATG/T--	ATG/TAA	ATG/AGA	ATG/TAA	ATG/TAA	ATG/T--	ATG/TAA	ATG/AGA	ATG/TAG
Sitta himalayensis	ATG/TAA	ATG/TAA	GTG/AGG	ATG/TAA	ATG/T--	ATG/TAA	ATG/TAA	ATG/TAA	ATG/TAA	ATG/T--	ATG/TAA	ATG/AGA	ATG/TAG
Sitta villosa	ATG/TAA	ATG/TAA	GTG/AGG	ATG/TAA	ATG/T--	ATG/TAA	ATG/TAA	ATG/TAA	ATG/TAA	ATG/T--	ATG/TAA	ATG/AGA	ATG/TAG
Sitta yunnanensis	ATG/TAA	ATG/TAA	GTG/AGG	ATG/TAA	ATG/T--	ATG/TAA	ATG/TAG	ATG/TAA	ATG/TAA	ATG/T--	ATG/TAA	ATG/AGA	ATG/TAG
Sitta magna	ATG/TAA	ATG/TAA	GTG/AGG	ATG/TAA	ATG/T--	ATG/TAA	ATG/TAG	ATG/TAA	ATG/TAA	ATG/T--	ATG/TAA	ATG/AGA	ATG/TAG
Sitta carolinensis	ATG/TAA	ATG/TAA	GTG/AGG	ATG/TAA	ATG/T--	ATG/TAA	ATG/TAA	ATG/TAA	ATG/TAA	ATG/T--	ATG/TAA	ATG/AGA	ATG/TAG
Tichodroma muraria	ATG/TAA	ATG/TAA	ATG/AGG	ATG/TAA	ATG/T--	ATG/TAG	ATG/TAG	ATG/TAA	ATG/TAA	ATG/T--	ATG/TAA	ATG/AGA	ATG/TAG

## Sheet: Table S4
Table S4. The detailed nucleotide compositions of mitogenomes among superfamily Certhioidea species.
Species	A		C		G		T		AC		GT		AT	GC
	L-strand	H-strand	L-strand	H-strand	L-strand	H-strand	L-strand	H-strand	L-strand	H-strand	L-strand	H-strand	L/H-strand	L/H-strand
Pheugopedius coraya	29.2	22.8	33	15	15	33	22.8	29.2	62.2	37.8	37.8	62.2	52	48
Pheugopedius genibarbis	29.4	22.7	33.1	14.8	14.8	33.1	22.7	29.4	62.5	37.5	37.5	62.5	52.2	47.8
Henicorhina leucosticta	29.5	23.4	32.4	14.7	14.7	32.4	23.4	29.5	61.9	38.1	38.1	61.9	52.9	47.1
Cantorchilus leucotis	29.2	22.7	32.9	15.2	15.2	32.9	22.7	29.2	62.1	37.9	37.9	62.1	51.9	48.1
Campylorhynchus zonatus	28.2	22.4	33.8	15.7	15.7	33.8	22.4	28.2	61.9	38.1	38.1	61.9	50.6	49.4
Campylorhynchus brunneicapillus	28.3	22	34.2	15.5	15.5	34.2	22	28.3	62.5	37.5	37.5	62.5	50.3	49.7
Thryothorus ludovicianus	28.8	22.7	33.1	15.4	15.4	33.1	22.7	28.8	61.9	38.1	38.1	61.9	51.5	48.5
Troglodytes troglodytes mosukei	29	22.2	33.9	14.9	14.9	33.9	22.2	29	62.9	37.1	37.1	62.9	51.2	48.8
Polioptila caerulea	30.4	23.1	31.7	14.8	14.8	31.7	23.1	30.4	62.1	37.9	37.9	62.1	53.5	46.5
Certhia brachydactyla	28.5	24.8	31.7	15	15	31.7	24.8	28.5	60.1	39.9	39.9	60.1	53.3	46.7
Certhia familiaris	28.3	24.8	31.8	15.1	15.1	31.8	24.8	28.3	60.1	39.9	39.9	60.1	53.1	46.9
Certhia americana	28.5	24.9	31.7	14.9	14.9	31.7	24.9	28.5	60.2	39.8	39.8	60.2	53.4	46.6
Certhia himalayana	29.2	25.1	31.1	14.5	14.5	31.1	25.1	29.2	60.4	39.6	39.6	60.4	54.3	45.7
Salpornis spilonota	30.3	23.1	31.9	14.7	14.7	31.9	23.1	30.3	62.2	37.8	37.8	62.2	53.5	46.6
Sitta europaea	30.2	23	32.5	14.3	14.3	32.5	23	30.2	62.7	37.3	37.3	62.7	53.2	46.8
Sitta nagaensis	30.1	23	32.6	14.4	14.4	32.6	23	30.1	62.7	37.3	37.3	62.7	53.1	47
Sitta himalayensis	30.3	23.6	31.9	14.2	14.2	31.9	23.6	30.3	62.2	37.8	37.8	62.2	53.9	46.1
Sitta villosa	30.3	25.1	30.1	14.5	14.5	30.1	25.1	30.3	60.4	39.6	39.6	60.4	55.4	44.6
Sitta yunnanensis	30.5	25.2	30	14.3	14.3	30	25.2	30.5	60.5	39.5	39.5	60.5	55.7	44.3
Sitta magna	30.4	23.7	31.4	14.5	14.5	31.4	23.7	30.4	61.8	38.2	38.2	61.8	54.1	45.9
Sitta carolinensis	31	23.8	31	14.2	14.2	31	23.8	31	62.1	37.9	37.9	62.1	54.8	45.2
Tichodroma muraria	29.6	24.4	31.3	14.7	14.7	31.3	24.4	29.6	60.9	39.2	39.2	60.9	54	46
Mean	29.5	23.6	32.1	14.8	14.8	32.1	23.6	29.5	61.7	38.4	38.4	61.7	53.1	46.9
SD	0.9	1	1.1	0.4	0.4	1.1	1	0.9	0.9	1	1	0.9	1.4	1.4

## Sheet: Table S5
Table S5. The detailed RSCU values of 13 mitochondrial genes among superfamily Certhioidea species.
Species (MT-ATP6)	Ala				Cys		Asp		Glu		Phe		Gly				His		Ile		Lys		Leu						Met		Asn		Pro				Gln		Arg		Arg		Ser						Thr
	GCG	GCA	GCT	GCC	TGT	TGC	GAT	GAC	GAG	GAA	TTT	TTC	GGG	GGA	GGT	GGC	CAT	CAC	ATT	ATC	AAG	AAA	TTG	TTA	CTG	CTA	CTT	CTC	ATG	ATA	AAT	AAC	CCG	CCA	CCT	CCC	CAG	CAA	CGG	CGA	CGT	CGC	AGT	AGC	TCG	TCA	TCT	TCC	ACG
Pheugopedius coraya	0	1.33	0.27	2.4	0	0	0.67	1.33	0.5	1.5	0.2	1.8	0.89	0	1.33	1.78	0	2	0.53	1.47	0	2	0.09	0.56	0.66	2.91	0.47	1.31	0.29	1.71	0	2	0	1.6	0	2.4	0.5	1.5	0	3.2	0	0.8	0	1.5	0.38	1.88	0	2.25	0.18
Pheugopedius genibarbis	0.25	1.25	0.25	2.25	0	0	0	2	0.5	1.5	0.4	1.6	0.44	1.33	0.89	1.33	0	2	0.53	1.47	0.5	1.5	0.1	0.76	0.76	2.67	0.48	1.24	0.5	1.5	0	2	0	1.6	0.8	1.6	0.25	1.75	0	3.2	0.8	0	0	1.41	0	2.12	0	2.47	0
Henicorhina leucosticta	0	0.8	0.27	2.93	0	0	0	2	0	2	0.4	1.6	0	2.5	0.5	1	0	2	0.42	1.58	0.4	1.6	0	0.65	0.46	2.95	0.46	1.48	0.5	1.5	0.25	1.75	0	1.07	0.53	2.4	0.5	1.5	0.8	2.4	0	0.8	0	1.6	0	2	0.8	1.6	0
Cantorchilus leucotis	0	1.11	0.22	2.67	0	0	1	1	0	2	0.6	1.4	0.44	1.78	0	1.78	0.67	1.33	0	2	0	2	0	0.68	1.16	2.52	0.48	1.16	0.57	1.43	0	2	0	1.75	0	2.25	0.75	1.25	0.8	2.4	0	0.8	0	1.71	0	2.14	0.86	1.29	0.16
Campylorhynchus zonatus	0	1.41	0.24	2.35	0	0	0	2	0.8	1.2	0	2	0	1.2	0	2.8	0	2	0.13	1.88	0	2	0.1	0.1	0.67	3.14	0	2	0.57	1.43	0	2	0.25	1.75	0	2	0.25	1.75	0	3.2	0	0.8	0	1.41	0	1.76	0.35	2.47	0
Campylorhynchus brunneicapillus	0.24	1.18	0	2.59	0	0	2	0	0	2	0.22	1.78	0.44	1.33	0.44	1.78	0.67	1.33	0.56	1.44	0.5	1.5	0	0.29	1.43	2.19	0.29	1.81	0.75	1.25	0	2	0	1.87	0.27	1.87	0	2	0	3.2	0	0.8	0	1.5	0.75	1.88	0	1.88	0.18
Thryothorus ludovicianus	0	1.07	0	2.93	0	0	0	2	0	2	0.2	1.8	0	1.33	1.33	1.33	0	2	0.38	1.63	0	2	0	0.19	1.05	2.67	0.48	1.62	1.14	0.86	0	2	0.25	1.5	0.5	1.75	0.75	1.25	0	3.2	0	0.8	0	1.6	0.8	1.6	0	2	0
Troglodytes troglodytes mosukei	0	1.5	0.25	2.25	0	0	0	2	0.5	1.5	0.4	1.6	0	1.78	0.89	1.33	0.67	1.33	0.35	1.65	0.5	1.5	0.1	0.48	0.95	2.86	0.48	1.14	0.33	1.67	0	2	0	1.5	0	2.5	0	2	0	3.2	0	0.8	0.43	0.86	0	2.14	0	2.57	0
Polioptila caerulea	0	2	0.5	1.5	0	0	0	2	0	2	0.4	1.6	1	1.5	0.5	1	0	2	0.32	1.68	0.5	1.5	0	0.68	0.68	3.39	0.19	1.06	0.5	1.5	0	2	0.25	2.5	0	1.25	0	2	0	2.4	0	1.6	0.38	1.88	0.38	1.5	0.38	1.5	0.17
Certhia brachydactyla	0	1	0.75	2.25	0	0	2	0	0	2	0.73	1.27	0	1	0	3	0	2	0.8	1.2	0.5	1.5	0	0.4	0.7	2.4	0.9	1.6	1	1	0.67	1.33	0	1.5	0.25	2.25	0	2	0	2.4	0	1.6	0	1.88	0	1.13	1.5	1.5	0.17
Certhia familiaris	0.24	1.18	0.71	1.88	0	0	1	1	0	2	0.55	1.45	0.5	1.5	0	2	0	2	0.84	1.16	0.5	1.5	0.1	0.4	0.4	2.7	1.4	1	0.57	1.43	0.5	1.5	0.25	1.75	0.25	1.75	0.5	1.5	0	1.6	0.8	1.6	0	2.12	0	1.06	1.41	1.41	0
Certhia americana	0	1.41	0.71	1.88	0	0	1	1	0.5	1.5	0.18	1.82	0	1	1	2	0	2	0.84	1.16	0	2	0	0.71	0.61	2.03	1.22	1.42	0.5	1.5	0.5	1.5	0.25	2	0.25	1.5	0.5	1.5	0	1.6	0.8	1.6	0.35	1.76	0	1.06	0.71	2.12	0
Certhia himalayana	0	1	1.25	1.75	0	0	1	1	0.5	1.5	0.83	1.17	0	1	0.5	2.5	0	2	0.84	1.16	1	1	0	0.3	0.7	2.8	0.5	1.7	0.29	1.71	0	2	0.25	1.75	0.5	1.5	0	2	0	2.4	0.8	0.8	0	1.88	0	1.13	0.38	2.63	0.17
Salpornis spilonota	0.22	0.67	0	3.11	0	0	0	2	0	2	0.44	1.56	0	2	0	2	0	2	0.4	1.6	0	2	0	0.29	0.48	3.52	0.48	1.24	0.29	1.71	0	2	0.25	3.5	0	0.25	0	2	0	2.4	0	1.6	0	2.25	0	1.5	0.75	1.5	0.18
Sitta europaea	0	1	0.25	2.75	0	0	0	2	0	2	0	2	0	0.44	0	3.56	0	2	0.42	1.58	0	2	0	0.28	0.28	3.6	0.46	1.38	0.25	1.75	0	2	0.25	1.75	0	2	0	2	0	3.2	0.8	0	0	1.6	0	1.6	0.8	2	0
Sitta nagaensis	0	1	0.5	2.5	0	0	0	2	0.5	1.5	0.22	1.78	0	0.5	0.5	3	0.67	1.33	0.3	1.7	0	2	0	0.37	0.28	3.51	0.09	1.75	0.29	1.71	0	2	0	2.25	0.25	1.5	0	2	0	3.2	0.8	0	0.38	1.5	0	1.5	0.75	1.88	0
Sitta himalayensis	0	1.41	0.71	1.88	0	0	0	2	0	2	0.6	1.4	0	0	1.5	2.5	0.67	1.33	0.45	1.55	0	2	0	0.47	0.19	3.19	0.47	1.69	0.67	1.33	0.22	1.78	0	2.4	0.27	1.33	0.22	1.78	0	2.4	1.6	0	0	1.6	0	2	0.4	2	0
Sitta villosa	0	1.75	0.75	1.5	0	0	0.67	1.33	0	2	1	1	0	2.29	0.57	1.14	1.33	0.67	0.33	1.67	0	2	0	0.48	0.29	3.19	0.29	1.74	0.25	1.75	0.89	1.11	0	2.82	0	1.18	0	2	0	4	0	0	0	1.6	0.4	1.2	0.4	2.4	0
Sitta yunnanensis	0	1.6	0.53	1.87	0	0	0	2	0	2	1.2	0.8	0	1.71	0.57	1.71	0	2	0.76	1.24	0.5	1.5	0	0.98	0.39	2.46	0.89	1.28	0.29	1.71	0.89	1.11	0.24	1.88	0.94	0.94	0	2	0.8	3.2	0	0	0.4	1.2	0	1.6	0.4	2.4	0.36
Sitta magna	0	1.75	1	1.25	0	0	0.67	1.33	0	2	0.67	1.33	0	0.57	0.57	2.86	1.33	0.67	0.35	1.65	0	2	0	0.7	0.4	3.1	0.5	1.3	0.22	1.78	0.67	1.33	0.25	3.25	0	0.5	0.44	1.56	0	3.2	0.8	0	0.4	1.2	0.4	1.6	1.2	1.2	0
Sitta carolinensis	0	1.14	0.57	2.29	0	0	0	2	0	2	0.4	1.6	0	1.71	1.14	1.14	0.67	1.33	0.67	1.33	0	2	0	0.8	0.3	3.3	0.4	1.2	0.6	1.4	0.4	1.6	0.25	3.5	0.25	0	0.22	1.78	0	3.2	0.8	0	0	1.6	0.4	1.6	0	2.4	0.17
Tichodroma muraria	0	1	1.2	1.8	0	2	1	1	0.5	1.5	0.4	1.6	0	0.67	0.67	2.67	0	2	0.53	1.47	0.5	1.5	0	0.97	0.29	2.81	0.68	1.26	0.67	1.33	0.29	1.71	0.27	1.87	0.27	1.6	0.5	1.5	0	2.4	0.8	0.8	0.38	1.5	0	1.13	1.5	1.5	0.17
Mean	0.04	1.25	0.5	2.21	0	0.09	0.5	1.5	0.2	1.8	0.46	1.54	0.17	1.23	0.59	2.01	0.3	1.7	0.49	1.51	0.25	1.75	0.02	0.52	0.6	2.91	0.53	1.43	0.5	1.5	0.24	1.76	0.14	2.06	0.24	1.56	0.24	1.76	0.11	2.8	0.4	0.69	0.12	1.6	0.16	1.6	0.57	1.95	0.09
SD	0.09	0.33	0.36	0.51	0	0.43	0.65	0.65	0.27	0.27	0.3	0.3	0.31	0.68	0.47	0.75	0.45	0.45	0.23	0.23	0.3	0.3	0.04	0.24	0.32	0.43	0.33	0.27	0.24	0.24	0.31	0.31	0.13	0.67	0.27	0.68	0.27	0.27	0.28	0.59	0.48	0.62	0.19	0.3	0.26	0.36	0.5	0.46	0.1
Species (MT-ATP8)	Ala				Cys		Asp		Glu		Phe		Gly		Gly		His		Ile		Lys		Leu						Met		Asn		Pro				Gln		Arg		Arg		Ser						Thr
	GCG	GCA	GCT	GCC	TGT	TGC	GAT	GAC	GAG	GAA	TTT	TTC	GGG	GGA	GGT	GGC	CAT	CAC	ATT	ATC	AAG	AAA	TTG	TTA	CTG	CTA	CTT	CTC	ATG	ATA	AAT	AAC	CCG	CCA	CCT	CCC	CAG	CAA	CGG	CGA	CGT	CGC	AGT	AGC	TCG	TCA	TCT	TCC	ACG
Pheugopedius coraya	0	0	0	4	0	0	0	0	0	0	1.33	0.67	0	0	0	0	0	0	0	2	0	2	0	1.2	0	3.6	1.2	0	1	1	0	2	0	1.6	0	2.4	1	1	0	0	0	0	0	1.2	0	1.2	1.2	2.4	0
Pheugopedius genibarbis	0	0	0	0	0	0	0	0	0	0	1.2	0.8	0	0	0	0	0	0	0	2	0	2	0	0	0	3	1	2	1.33	0.67	0	2	0.44	1.78	0.44	1.33	0	2	0	0	0	0	0	1.2	0	1.2	0	3.6	0
Henicorhina leucosticta	0	0	0	0	0	0	0	0	0	0	2	0	0	0	0	0	0	0	0	2	0	2	0	1.2	1.2	2.4	0	1.2	1.33	0.67	0.4	1.6	0	2.67	0.89	0.44	0	2	0	0	0	0	0	0	0	1.2	2.4	2.4	0
Cantorchilus leucotis	0	0	0	0	0	0	0	0	0	0	1.2	0.8	0	0	0	0	0	0	0.5	1.5	0	2	0	1.2	0	2.4	0	2.4	1.33	0.67	0	2	0	2.8	0	1.2	0	2	0	0	0	0	0	1.2	0	2.4	1.2	1.2	0
Campylorhynchus zonatus	0	0	0	4	0	0	0	2	0	0	1.33	0.67	0	0	0	0	0	0	0	2	0	2	0	0	0	3	0	3	1.33	0.67	0	2	0.4	2	0.4	1.2	0	2	0	0	0	0	0	1.5	0	1.5	0	3	0
Campylorhynchus brunneicapillus	0	4	0	0	0	0	0	2	0	0	1	1	0	0	0	0	0	0	0	2	0	2	0	0	0	3	1	2	1.33	0.67	0	2	0	2.22	0	1.78	0	2	0	0	0	0	0	1.5	0	1.5	0	3	0
Thryothorus ludovicianus	0	0	0	4	0	0	0	0	0	0	1	1	0	0	0	0	0	0	0	2	1	1	0	0	0	2	0	4	2	0	0.5	1.5	0	1.78	0.89	1.33	0	2	0	0	0	0	0	1.2	0	2.4	1.2	1.2	0
Troglodytes troglodytes mosukei	0	0	0	4	0	0	0	2	0	0	1	1	0	0	0	0	0	0	0	2	1	1	0	0	1	2	0	3	1.33	0.67	0	2	0	2	0	2	0	2	0	0	0	0	0	1.2	0	1.2	0	3.6	0
Polioptila caerulea	0	4	0	0	0	0	0	2	0	0	1	1	0	0	0	0	0	0	0	2	0	2	0	0	0	3	3	0	2	0	0	2	0	3.11	0.44	0.44	1	1	0	0	0	0	0	1.33	0	2	2	0.67	0
Certhia brachydactyla	0	0	0	0	0	0	0	2	0	0	2	0	0	0	0	0	0	2	0	2	0	2	0	0	1	0	3	2	2	0	1	1	0	0.44	1.78	1.78	0	2	0	0	0	0	0	2	0	1	1	2	0
Certhia familiaris	0	4	0	0	0	0	2	0	0	0	2	0	0	0	0	0	0	0	0.67	1.33	1	1	0	0	0	1	1	4	2	0	0.67	1.33	0	0.44	1.78	1.78	0	2	0	0	0	0	0	1.2	0	1.2	1.2	2.4	0
Certhia americana	0	4	0	0	0	0	0	2	0	0	1.5	0.5	0	0	0	0	0	0	0	2	0	2	0	0	0	1	1	4	2	0	0.67	1.33	0	0.44	1.33	2.22	0	2	0	0	0	0	0	1.2	0	1.2	1.2	2.4	0
Certhia himalayana	0	0	0	0	0	0	0	0	0	0	2	0	0	0	0	0	0	2	0.67	1.33	1	1	0	1	0	1	0	4	2	0	1	1	0.44	1.78	0.89	0.89	0	2	0	0	0	0	0	1.2	1.2	0	2.4	1.2	0
Salpornis spilonota	0	0	0	0	0	0	2	0	0	0	0.67	1.33	0	0	0	0	0	0	0	2	0	2	0	0	0	3.6	1.2	1.2	1.33	0.67	0	2	0	2	1.2	0.8	0	2	0	0	0	0	0	1.2	0	1.2	0	3.6	0
Sitta europaea	0	0	0	0	0	0	0	0	0	0	1	1	0	0	0	0	0	0	0.5	1.5	0	2	0	2	1	1	1	1	2	0	0	2	0	2.22	0.44	1.33	1	1	0	0	0	0	0	1.2	0	2.4	0	2.4	0
Sitta nagaensis	0	0	0	0	0	0	0	0	0	0	1	1	0	0	0	0	0	0	0.5	1.5	0	2	0	1	0	4	0	1	2	0	0	2	0	1.6	0.8	1.6	0	2	0	0	0	0	0	2.4	0	2.4	0	1.2	0
Sitta himalayensis	0	0	0	4	0	0	0	0	0	0	1.33	0.67	0	0	0	0	0	0	0.5	1.5	0	2	0	0	0	3.75	0	2.25	2	0	0	2	0	1.6	1.2	1.2	0	2	0	0	0	0	0	1.5	0	3	0	1.5	0
Sitta villosa	0	0	0	0	0	0	0	0	0	0	1.33	0.67	0	0	0	0	0	0	1.33	0.67	0	2	0	0	0	3	0	3	2	0	0	2	0	2.4	0.4	1.2	0	2	0	0	0	0	0	2	0	2	0	2	0
Sitta yunnanensis	0	0	4	0	0	0	0	0	0	0	2	0	0	0	0	0	0	0	1.33	0.67	0	2	0	0.86	0	4.29	0	0.86	1	1	0	2	0.4	2	0.8	0.8	0	2	0	0	0	0	0	2.4	0	1.2	0	2.4	0
Sitta magna	0	0	0	0	0	0	0	0	0	0	1.33	0.67	0	0	0	0	0	0	0.67	1.33	0	2	0	0	0.86	2.57	2.57	0	2	0	0.67	1.33	0	2.22	0.89	0.89	1	1	0	0	0	0	0	2	0	2	0	2	0
Sitta carolinensis	0	0	0	0	0	0	0	0	0	0	1.33	0.67	0	0	0	0	0	0	0	2	0	2	0	1.71	0	4.29	0	0	2	0	0.4	1.6	0	1.78	0.89	1.33	1	1	0	0	0	0	0	0	0	4	0	2	0
Tichodroma muraria	0	0	0	4	0	0	0	0	0	0	0	2	0	0	0	0	0	0	1.33	0.67	0	2	0	0	0	3.43	0	2.57	1	1	1	1	0	2.22	1.33	0.44	0	2	0	0	0	0	0	1	0	2	1	2	0
Mean	0	0.73	0.18	1.09	0	0	0.18	0.55	0	0	1.3	0.7	0	0	0	0	0	0.18	0.36	1.64	0.18	1.82	0	0.46	0.23	2.61	0.73	1.98	1.65	0.35	0.29	1.71	0.08	1.87	0.76	1.29	0.23	1.77	0	0	0	0	0	1.35	0.05	1.74	0.67	2.19	0
SD	0	1.58	0.85	1.82	0	0	0.59	0.91	0	0	0.49	0.49	0	0	0	0	0	0.59	0.48	0.48	0.39	0.39	0	0.66	0.44	1.2	1	1.38	0.41	0.41	0.38	0.38	0.17	0.7	0.54	0.55	0.43	0.43	0	0	0	0	0	0.6	0.26	0.84	0.84	0.83	0
Species (MT-CO1)	Ala				Cys		Asp		Glu		Phe		Gly		Gly		His		Ile		Lys		Leu						Met		Asn		Pro				Gln		Arg		Arg		Ser						Thr
	GCG	GCA	GCT	GCC	TGT	TGC	GAT	GAC	GAG	GAA	TTT	TTC	GGG	GGA	GGT	GGC	CAT	CAC	ATT	ATC	AAG	AAA	TTG	TTA	CTG	CTA	CTT	CTC	ATG	ATA	AAT	AAC	CCG	CCA	CCT	CCC	CAG	CAA	CGG	CGA	CGT	CGC	AGT	AGC	TCG	TCA	TCT	TCC	ACG
Pheugopedius coraya	0	1.42	0.44	2.13	0	2	0.53	1.47	0.6	1.4	0.18	1.82	0.26	2.3	0.17	1.28	0.33	1.67	0.51	1.49	0	2	0.19	0.29	0.57	3.52	0.29	1.14	0.26	1.74	0	2	0	1.38	1.24	1.38	0	2	0	3.5	0	0.5	0.21	0.62	0	1.24	0.41	3.52	0.1
Pheugopedius genibarbis	0.18	1.42	0.44	1.96	0	2	0	2	0.4	1.6	0.23	1.77	0.09	2.21	0.26	1.45	0.53	1.47	0.41	1.59	0	2	0	0.1	1.14	3.24	0.29	1.24	0.17	1.83	0.14	1.86	0	1.52	0.69	1.79	0.22	1.78	0.5	3	0	0.5	0	0.83	0	1.24	0.41	3.52	0.3
Henicorhina leucosticta	0	1.57	0.78	1.65	0	2	0.4	1.6	0.2	1.8	0.5	1.5	0.43	1.87	0.43	1.28	0.32	1.68	0.34	1.66	0	2	0	0.29	0.77	3.29	0.48	1.16	0.52	1.48	0	2	0	1.33	1.47	1.2	0.22	1.78	0	3.5	0.5	0	0	0.83	0	1.86	0.62	2.69	0
Cantorchilus leucotis	0	1.48	0.78	1.74	0	2	0.13	1.87	0.6	1.4	0.14	1.86	0.26	2.13	0.26	1.36	0.32	1.68	0.29	1.71	0	2	0	0.48	0.58	3.39	0.68	0.87	0.26	1.74	0.53	1.47	0.13	1.33	1.07	1.47	0.22	1.78	1	2.5	0	0.5	0	0.8	0	2	0.6	2.6	0.22
Campylorhynchus zonatus	0.17	1.45	0.09	2.3	0	2	0.8	1.2	0.8	1.2	0.28	1.72	0.43	1.79	0.34	1.45	0.42	1.58	0.48	1.52	0.22	1.78	0	0	1.11	3.05	0.18	1.66	0.48	1.52	0.13	1.87	0	1.24	0.69	2.07	0	2	0	3.56	0	0.44	0	0.8	0	1	0.4	3.8	0.22
Campylorhynchus brunneicapillus	0.09	1.39	0.17	2.35	0	2	0.53	1.47	0.73	1.27	0.09	1.91	0.61	1.83	0.26	1.3	0.32	1.68	0.37	1.63	0.22	1.78	0	0.28	0.94	3.19	0.09	1.5	0.64	1.36	0	2	0	1.38	0.55	2.07	0.25	1.75	0	3.56	0	0.44	0	0.8	0	0.6	0.6	4	0.11
Thryothorus ludovicianus	0.35	1.22	0.35	2.09	0	2	0.13	1.87	0.4	1.6	0.37	1.63	0.51	1.7	0.09	1.7	0.63	1.37	0.28	1.72	0	2	0	0.39	1.16	2.81	0.58	1.06	0.87	1.13	0.13	1.87	0	1.47	1.33	1.2	0.22	1.78	0.5	3	0.5	0	0	0.8	0	2	0.4	2.8	0
Troglodytes troglodytes mosukei	0.09	1.62	0.43	1.87	0	2	0.27	1.73	0.2	1.8	0.14	1.86	0.68	1.45	0.51	1.36	0.21	1.79	0.44	1.56	0	2	0	0.39	0.48	3.39	0.58	1.16	0.78	1.22	0	2	0.13	1.6	0.4	1.87	0.44	1.56	0	3	0.5	0.5	0	0.8	0	1.4	0.6	3.2	0.11
Polioptila caerulea	0	1.36	0.26	2.38	0	2	0.13	1.87	0.2	1.8	0.37	1.63	0.17	2.3	0.77	0.77	0.35	1.65	0.6	1.4	0	2	0	0.1	0.39	4.03	0.59	0.89	0.5	1.5	0.27	1.73	0.53	1.6	0.53	1.33	0	2	0	2.5	1.5	0	0	0.83	0.41	2.69	0.83	1.24	0
Certhia brachydactyla	0.17	1.53	0.51	1.79	0	2	0.27	1.73	0.4	1.6	0.65	1.35	0.34	1.7	0.51	1.45	0.53	1.47	0.6	1.4	0.22	1.78	0	0.29	0.58	3	0.97	1.16	0.33	1.67	0.4	1.6	0.13	1.68	0.77	1.42	0	2	0.5	2.5	0.5	0.5	0	0.89	0	1.78	0.89	2.44	0.11
Certhia familiaris	0	1.79	0.51	1.7	0	2	0.4	1.6	0.4	1.6	0.6	1.4	0.34	1.53	0.68	1.45	0.21	1.79	0.65	1.35	0	2	0	0.68	0.87	2.32	0.97	1.16	0.67	1.33	0.13	1.87	0.13	1.55	0.77	1.55	0.22	1.78	0	3	0	1	0	0.89	0	1.78	0.67	2.67	0.11
Certhia americana	0.17	1.36	0.85	1.62	0	2	0.4	1.6	0.6	1.4	0.42	1.58	0.34	1.7	0.51	1.45	0.32	1.68	0.55	1.45	0	2	0	0.58	0.48	3	0.68	1.26	0.42	1.58	0.4	1.6	0	1.55	1.03	1.42	0.67	1.33	0	3	0.5	0.5	0	0.89	0	1.78	0.67	2.67	0
Certhia himalayana	0.09	1.53	0.51	1.87	0	2	0.4	1.6	0.4	1.6	0.6	1.4	0	2.04	0.43	1.53	0.42	1.58	0.82	1.18	0	2	0	0.59	0.59	3.25	0.89	0.69	0.5	1.5	0.4	1.6	0	1.6	0.93	1.47	0.67	1.33	0	3	0.5	0.5	0	0.86	0.21	1.29	0.86	2.79	0.1
Salpornis spilonota	0	1.67	0.33	2	0	2	0.13	1.87	0	2	0.33	1.67	0.51	2.04	0.43	1.02	0.32	1.68	0.43	1.57	0.22	1.78	0	0.1	0.77	3.87	0.48	0.77	0.67	1.33	0.27	1.73	0.13	2.4	0.13	1.33	0	2	0.5	2.5	0.5	0.5	0.21	0.64	0	2.14	0.43	2.57	0.32
Sitta europaea	0	1.67	0.5	1.83	0	2	0.4	1.6	0.2	1.8	0.33	1.67	0.43	2.13	0.34	1.11	0.33	1.67	0.4	1.6	0	2	0	0.29	0.29	3.68	0.19	1.55	0.61	1.39	0.53	1.47	0.13	2.27	0.67	0.93	0	2	0.5	2.5	0	1	0	0.89	0	1.33	1.11	2.67	0.11
Sitta nagaensis	0.08	1.67	0.25	2	0	2	0	2	0.2	1.8	0.33	1.67	0.51	1.96	0.26	1.28	0.44	1.56	0.59	1.41	0	2	0	0.29	0.58	3.29	0.48	1.35	0.52	1.48	0.27	1.73	0.13	2.13	0.93	0.8	0	2	0	3	1	0	0	0.89	0.22	1.11	0.67	3.11	0.22
Sitta himalayensis	0.08	1.75	0.58	1.58	0	2	0	2	0.6	1.4	0.45	1.55	0.51	1.87	0.43	1.19	0.11	1.89	0.81	1.19	0	2	0.1	0.39	0.58	3.39	0.19	1.35	0.43	1.57	0.93	1.07	0	2.13	0.67	1.2	0	2	0	3	0.5	0.5	0	0.89	0	1.11	0.89	3.11	0.21
Sitta villosa	0.17	1.58	0.33	1.92	0	2	0.53	1.47	0	2	0.79	1.21	0.6	1.7	0.51	1.19	0.56	1.44	0.85	1.15	0	2	0.1	1.26	0.77	2.81	0.48	0.58	1.04	0.96	0.8	1.2	0.13	2	0.93	0.93	0.6	1.4	0.5	2.5	0.5	0.5	0	0.89	0.44	1.33	0.44	2.89	0.11
Sitta yunnanensis	0.08	1.42	0.92	1.58	0	2	0.4	1.6	0.2	1.8	0.79	1.21	0.34	2.04	0.77	0.85	0.67	1.33	1.03	0.97	0.22	1.78	0.1	0.68	0.1	3.48	0.58	1.06	0.52	1.48	0.8	1.2	0.13	2.27	0.93	0.67	0.2	1.8	0	3	1	0	0	0.89	0	2.22	0.67	2.22	0.32
Sitta magna	0.08	1.58	0.33	2	0	2	0.4	1.6	0.8	1.2	0.28	1.72	0.43	2.38	0.17	1.02	0.11	1.89	0.67	1.33	0	2	0	0.48	0.48	3.52	0.57	0.95	0.35	1.65	0.13	1.87	0.14	2.07	0.83	0.97	0	2	0	3.56	0.44	0	0	0.89	0	1.56	1.78	1.78	0
Sitta carolinensis	0.09	1.65	0.7	1.57	0	2	0.13	1.87	0	2	0.33	1.67	0.26	2.38	0.6	0.77	0.21	1.79	0.65	1.35	0	2	0	0.79	0.79	3.15	0.2	1.08	0.17	1.83	0.53	1.47	0.14	2.48	0.69	0.69	0	2	0	3.5	0.5	0	0	0.86	0	1.93	0.21	3	0
Tichodroma muraria	0.09	1.39	0.35	2.17	0	2	0.53	1.47	0.4	1.6	0.65	1.35	0.68	1.79	0.43	1.11	0.59	1.41	0.81	1.19	0	2	0	0.1	0.39	3.44	0.69	1.38	0.33	1.67	0.27	1.73	0	2.13	0.53	1.33	0.2	1.8	0	3	0	1	0	0.83	0	2.48	0.41	2.28	0.21
Mean	0.09	1.52	0.47	1.91	0	2	0.31	1.69	0.38	1.62	0.4	1.6	0.4	1.95	0.42	1.24	0.38	1.63	0.57	1.43	0.05	1.95	0.02	0.4	0.66	3.28	0.51	1.14	0.5	1.5	0.32	1.68	0.09	1.78	0.81	1.32	0.19	1.81	0.18	3.01	0.41	0.4	0.02	0.83	0.06	1.63	0.66	2.8	0.13
SD	0.09	0.14	0.22	0.25	0	0	0.21	0.21	0.25	0.25	0.2	0.2	0.18	0.27	0.19	0.25	0.16	0.16	0.2	0.2	0.09	0.09	0.05	0.29	0.28	0.37	0.26	0.27	0.22	0.22	0.27	0.27	0.12	0.39	0.31	0.4	0.22	0.22	0.29	0.39	0.4	0.33	0.06	0.08	0.13	0.52	0.33	0.63	0.11
Species (MT-CO2)	Ala				Cys		Asp		Glu		Phe		Gly		Gly		His		Ile		Lys		Leu						Met		Asn		Pro				Gln		Arg		Arg		Ser						Thr
	GCG	GCA	GCT	GCC	TGT	TGC	GAT	GAC	GAG	GAA	TTT	TTC	GGG	GGA	GGT	GGC	CAT	CAC	ATT	ATC	AAG	AAA	TTG	TTA	CTG	CTA	CTT	CTC	ATG	ATA	AAT	AAC	CCG	CCA	CCT	CCC	CAG	CAA	CGG	CGA	CGT	CGC	AGT	AGC	TCG	TCA	TCT	TCC	ACG
Pheugopedius coraya	0	0.95	0.76	2.29	0.67	1.33	0.36	1.64	0.36	1.64	0.29	1.71	0	2.67	0	1.33	0.44	1.56	0.67	1.33	0	2	0	0.58	0.39	2.52	0.39	2.13	0.89	1.11	0	2	0	1.67	0.33	2	1	1	0	2	0	2	0	1.5	0.3	1.8	0.6	1.8	0
Pheugopedius genibarbis	0	0.89	0.44	2.67	0	2	0.33	1.67	0.36	1.64	0.5	1.5	0.44	2.22	0.44	0.89	0.22	1.78	0	2	0	2	0	0.21	0.62	2.69	1.03	1.45	1	1	0	2	0	1.67	1.33	1	0.29	1.71	0	2.29	0.57	1.14	0	1.26	0.63	1.89	0.95	1.26	0
Henicorhina leucosticta	0	0.71	1.18	2.12	0	2	1.17	0.83	0.18	1.82	0.5	1.5	0.4	2	1.2	0.4	0.44	1.56	0.77	1.23	0	2	0	1.03	0.62	1.86	0.62	1.86	1.17	0.83	0.29	1.71	0	2	0.67	1.33	0.57	1.43	0	2	0	2	0	1.2	0	2.4	0.3	2.1	0
Cantorchilus leucotis	0	0.94	0.71	2.35	0	2	0	2	0.18	1.82	0	2	0.4	2	0.8	0.8	0.67	1.33	0.43	1.57	0	2	0	0.58	0.97	2.71	0.58	1.16	1.11	0.89	0.25	1.75	0	1.67	1	1.33	0.86	1.14	0.67	1.33	0.67	1.33	0	0.95	0.32	2.21	0.95	1.58	0
Campylorhynchus zonatus	0	0.67	0.89	2.44	0	2	0.31	1.69	0.4	1.6	0.57	1.43	0.8	1.6	0.8	0.8	0.22	1.78	0.43	1.57	0	2	0.19	0.19	0.97	2.52	0.39	1.74	1	1	0	2	0	2	0.33	1.67	0.57	1.43	0.57	1.71	0.57	1.14	0	0.95	0	2.84	0.32	1.89	0
Campylorhynchus brunneicapillus	0.25	0.5	1.25	2	0	2	0.17	1.83	0.8	1.2	0.25	1.75	1.2	1.6	0.4	0.8	0	2	0.71	1.29	0	2	0	0	0.97	2.52	0.58	1.94	1.4	0.6	0.5	1.5	0.33	1.67	0.33	1.67	0.5	1.5	0.67	1.33	0	2	0.33	0.67	0	2.67	0	2.33	0
Thryothorus ludovicianus	0.24	0.47	0.94	2.35	0	2	0.5	1.5	0.36	1.64	0.57	1.43	0.4	2	1.2	0.4	0.44	1.56	0	2	0	2	0	0.19	0.58	3.1	0.39	1.74	1	1	0.29	1.71	0	1.54	0.92	1.54	0.86	1.14	0.67	1.33	1.33	0.67	0	1.26	0	2.53	0.32	1.89	0.24
Troglodytes troglodytes mosukei	0	0.89	0.44	2.67	0.67	1.33	0.33	1.67	0.91	1.09	0	2	0.4	2	0.4	1.2	0.22	1.78	0.8	1.2	0.5	1.5	0	0.19	0.77	2.32	0.77	1.94	0.6	1.4	0	2	0	1.67	0.67	1.67	0.29	1.71	0	2.67	0	1.33	0	0.95	0	2.53	0.32	2.21	0
Polioptila caerulea	0	0.67	0.89	2.44	0	2	0.17	1.83	0	2	0	2	1.33	1.78	0.44	0.44	0	2	0.46	1.54	0	2	0	0.58	0.39	2.13	0.58	2.32	0.91	1.09	0	2	0	2	0.33	1.67	0.57	1.43	0	2	0.67	1.33	0	1.33	0	2.67	0.33	1.67	0.24
Certhia brachydactyla	0	0.75	1.5	1.75	0	2	0.67	1.33	0.5	1.5	0.75	1.25	0.5	1.5	1	1	0.67	1.33	0.14	1.86	0	2	0	0.8	0.4	2	1.2	1.6	0.36	1.64	0.25	1.75	0	1.85	0.62	1.54	0.29	1.71	0.67	1.33	0	2	0	1.14	0.29	1.43	0.57	2.57	0
Certhia familiaris	0	1.18	1.18	1.65	0	2	0.33	1.67	0.17	1.83	0.75	1.25	0.5	1	1	1.5	0.67	1.33	0.46	1.54	0	2	0	0.8	0.6	1.8	1.2	1.6	0.55	1.45	0.5	1.5	0	1.85	1.23	0.92	0.29	1.71	0	2	0	2	0	1.14	0	1.71	0	3.14	0.29
Certhia americana	0	1	1	2	0.67	1.33	0.67	1.33	1	1	0.75	1.25	0	1.5	1	1.5	0.89	1.11	0.31	1.69	0	2	0	0.6	0	2.2	1.2	2	0.73	1.27	0.5	1.5	0	2.15	0.62	1.23	0.29	1.71	0	2	0	2	0	1.14	0	2	0	2.86	0
Certhia himalayana	0	1	1.5	1.5	0	2	0.33	1.67	0.17	1.83	0.25	1.75	0.5	1	1	1.5	0.44	1.56	0.57	1.43	0.5	1.5	0.21	0	0.21	1.86	2.07	1.66	1.2	0.8	0.29	1.71	0	1.85	1.23	0.92	0.29	1.71	0	2	0	2	0	1.5	0.3	1.5	0.6	2.1	0
Salpornis spilonota	0	1.18	1.41	1.41	0	2	0.33	1.67	0.31	1.69	0.5	1.5	0	2	1	1	0.22	1.78	0.31	1.69	0	2	0	0	0.22	3.11	0.44	2.22	0.33	1.67	0.67	1.33	0	2.67	0.33	1	0.57	1.43	0	3.33	0	0.67	0.3	1.2	0	2.4	0.3	1.8	0
Sitta europaea	0	0.5	1	2.5	0	2	0.18	1.82	0.17	1.83	0	2	0	2	0.5	1.5	0.22	1.78	0.8	1.2	0	2	0.19	1.16	0	2.71	0.39	1.55	0.4	1.6	0.29	1.71	0.31	2.46	1.23	0	0.29	1.71	0	2	0	2	0	1.64	0	2.18	1.09	1.09	0
Sitta nagaensis	0	0.8	0.53	2.67	0	2	0	2	0.17	1.83	0	2	1	1	1	1	0.22	1.78	0.67	1.33	0	2	0	0.39	0.19	3.1	0.77	1.55	0.4	1.6	0.29	1.71	0.31	2.46	0.92	0.31	0	2	0	2	0.67	1.33	0	1.64	0.27	1.91	0.55	1.64	0
Sitta himalayensis	0	0.53	1.07	2.4	0.67	1.33	0.18	1.82	0.33	1.67	0	2	0.5	2	1	0.5	1.11	0.89	0.62	1.38	0.5	1.5	0	0.62	0.41	3.1	0.62	1.24	0.5	1.5	0.5	1.5	0.29	2	0.86	0.86	0	2	0	2	0.67	1.33	0.3	1.2	0	2.1	0	2.4	0
Sitta villosa	0	0.75	1.5	1.75	0	2	0.67	1.33	0	2	0.57	1.43	0	1	1.5	1.5	0.44	1.56	0.88	1.13	0	2	0	1.16	0.58	2.52	0.58	1.16	0.4	1.6	0.57	1.43	0	3.08	0.62	0.31	0	2	0.67	0.67	0.67	2	0.86	0.57	0	2.29	0.29	2	0
Sitta yunnanensis	0	1	1.25	1.75	0.67	1.33	0	2	0.67	1.33	1	1	0	1	0.5	2.5	0.44	1.56	0.4	1.6	0	2	0	1	0.4	2.4	1.4	0.8	0.6	1.4	0.5	1.5	0	2.77	0.31	0.92	0	2	0	2	0	2	0	1.2	0	2.4	0.3	2.1	0.25
Sitta magna	0	0.53	0.27	3.2	0	2	0.5	1.5	0.17	1.83	0.75	1.25	0	2.22	0.89	0.89	0.44	1.56	0.8	1.2	0	2	0	0.62	0.62	3.1	0.62	1.03	0.8	1.2	0	2	0	2.46	1.23	0.31	0	2	0	2	1.33	0.67	0	1.36	0	3	0	1.64	0
Sitta carolinensis	0	1.07	0.53	2.4	0.67	1.33	0.18	1.82	0.17	1.83	0.86	1.14	0	2.5	0.5	1	0.44	1.56	0.29	1.71	0	2	0.2	0.8	0.4	2.6	1	1	0.4	1.6	1	1	0.31	2.77	0.31	0.62	0.29	1.71	0	2.67	0	1.33	0	1.36	0	2.18	0.82	1.64	0
Tichodroma muraria	0	1.25	1.5	1.25	0	2	0.55	1.45	0.46	1.54	0.25	1.75	0	2.86	1.14	0	0.67	1.33	0.53	1.47	0	2	0	0.41	0.21	2.9	1.45	1.03	0.83	1.17	0	2	0	2.67	1.33	0	0.57	1.43	0	1.33	0	2.67	0	1.43	0	0.86	1.14	2.57	0
Mean	0.02	0.83	0.99	2.16	0.18	1.82	0.36	1.64	0.36	1.64	0.41	1.59	0.38	1.79	0.81	1.02	0.43	1.57	0.5	1.5	0.07	1.93	0.04	0.54	0.48	2.54	0.83	1.58	0.75	1.25	0.3	1.7	0.07	2.13	0.76	1.04	0.38	1.62	0.18	1.91	0.33	1.59	0.08	1.21	0.1	2.16	0.44	2.01	0.05
SD	0.07	0.24	0.39	0.49	0.31	0.31	0.27	0.27	0.27	0.27	0.32	0.32	0.41	0.55	0.36	0.54	0.27	0.27	0.26	0.26	0.18	0.18	0.08	0.37	0.28	0.43	0.44	0.43	0.32	0.32	0.27	0.27	0.13	0.45	0.38	0.59	0.29	0.29	0.3	0.56	0.44	0.54	0.21	0.27	0.17	0.5	0.36	0.5	0.1
Species (MT-CO3)	Ala				Cys		Asp		Glu		Phe		Gly		Gly		His		Ile		Lys		Leu						Met		Asn		Pro				Gln		Arg		Arg		Ser						Thr
	GCG	GCA	GCT	GCC	TGT	TGC	GAT	GAC	GAG	GAA	TTT	TTC	GGG	GGA	GGT	GGC	CAT	CAC	ATT	ATC	AAG	AAA	TTG	TTA	CTG	CTA	CTT	CTC	ATG	ATA	AAT	AAC	CCG	CCA	CCT	CCC	CAG	CAA	CGG	CGA	CGT	CGC	AGT	AGC	TCG	TCA	TCT	TCC	ACG
Pheugopedius coraya	0.17	0.7	0	3.13	0	2	1	1	1.14	0.86	0.08	1.92	0	1.33	0.76	1.9	0.29	1.71	0.67	1.33	0.67	1.33	0	0.18	0.73	2.73	0.36	2	0.86	1.14	0	2	0.31	1.54	0.31	1.85	0	2	0	2	0.67	1.33	0	1.5	0	2.25	1.13	1.13	0
Pheugopedius genibarbis	0	0.91	1.09	2	0	2	0.33	1.67	0	2	0.33	1.67	0.38	1.33	0.19	2.1	0.13	1.88	0.25	1.75	0	2	0	0.19	0.19	2.81	0.56	2.25	0.57	1.43	0	2	0.31	1.54	0	2.15	0	2	0	2.4	0	1.6	0	1.5	0.38	1.88	1.13	1.13	0.18
Henicorhina leucosticta	0	0.87	0.7	2.43	0	2	0.33	1.67	0	2	0.64	1.36	0	1.8	0.4	1.8	0.27	1.73	0.14	1.86	0	2	0	0.53	0.71	1.76	0.88	2.12	0.5	1.5	0	2	0.31	1.54	0.62	1.54	0.25	1.75	0.8	2.4	0	0.8	0.35	1.41	0.35	1.76	1.41	0.71	0
Cantorchilus leucotis	0	0.87	0.52	2.61	2	0	1	1	1.14	0.86	0.35	1.65	0.4	1.4	0.2	2	0.13	1.87	0.57	1.43	0	2	0	0.55	0.55	2	0.73	2.18	1	1	0	2	0.31	1.54	0.92	1.23	0	2	0.8	2.4	0	0.8	0	1.5	0	2.25	1.5	0.75	0.38
Campylorhynchus zonatus	0	1.22	0.17	2.61	0	2	0.29	1.71	0.86	1.14	0.26	1.74	0.2	1.2	0.4	2.2	0.13	1.87	0.25	1.75	0	2	0	0.36	0.73	2.36	0.36	2.18	0.67	1.33	0	2	0.31	1.54	0.92	1.23	0.22	1.78	0	2.4	0.8	0.8	0	1.5	0.38	1.5	0.38	2.25	0.19
Campylorhynchus brunneicapillus	0.17	0.83	0.17	2.83	0	2	0	2	0.57	1.43	0.17	1.83	0.6	0.8	0.2	2.4	0.57	1.43	0.27	1.73	0.67	1.33	0	0	0.35	3	0.53	2.12	0.29	1.71	0	2	0	2.15	0.62	1.23	0.25	1.75	0	1.33	0.67	2	0	1.76	0	1.76	0.35	2.12	0.19
Thryothorus ludovicianus	0.17	0.83	0.5	2.5	0	2	0.67	1.33	0.29	1.71	0.09	1.91	0.6	1	0.4	2	0.38	1.63	0.14	1.86	0	2	0	0.18	0.91	2.18	0.36	2.36	0.5	1.5	0	2	0.31	1.54	0	2.15	0.25	1.75	0	2.4	0.8	0.8	0	1.76	0	2.12	0.71	1.41	0
Troglodytes troglodytes mosukei	0	0.7	0.52	2.78	0	2	0	2	0	2	0.26	1.74	0.19	1.14	0.19	2.48	0.4	1.6	0.13	1.88	0	2	0	0.38	0.56	2.25	0.56	2.25	1.14	0.86	1.33	0.67	0.62	1.54	0.31	1.54	0.4	1.6	0	2.4	1.6	0	0	1.76	0	2.12	0.71	1.41	0
Polioptila caerulea	0	0.64	0.96	2.4	0	2	0	2	0	2	0.08	1.92	0	1.68	0.21	2.11	0.53	1.47	0.29	1.71	0.4	1.6	0	0.18	0.18	3.09	0.55	2	0.86	1.14	2	0	0	1.43	0.29	2.29	0.25	1.75	0	2.4	0	1.6	0	1.5	0.38	2.25	0.75	1.13	0
Certhia brachydactyla	0.18	0.55	0.73	2.55	0	2	0	2	0.25	1.75	0.35	1.65	0.42	1.26	0.42	1.89	0.8	1.2	0.94	1.06	0	2	0	0.6	0	2.8	0.4	2.2	0.29	1.71	0.8	1.2	0	1.23	1.23	1.54	0	2	0	3.2	0	0.8	0	1.41	0	2.12	1.41	1.06	0
Certhia familiaris	0	0.52	0.7	2.78	0	2	0.5	1.5	0.25	1.75	0.5	1.5	0.42	1.05	0.21	2.32	0.4	1.6	0.82	1.18	0	2	0	0.41	0.83	1.86	0.83	2.07	0.86	1.14	0	2	0	0.92	1.23	1.85	0.5	1.5	0.8	2.4	0	0.8	0.38	1.13	0	2.25	1.5	0.75	0.35
Certhia americana	0.18	0.36	0.55	2.91	0	2	0.5	1.5	0	2	0.25	1.75	0.42	0.84	0.42	2.32	0.4	1.6	0.63	1.38	0	2	0	0.6	0.6	1.6	1.4	1.8	0.29	1.71	1.2	0.8	0	1.23	1.23	1.54	0.5	1.5	0.8	1.6	0	1.6	0	1.5	0.38	1.88	1.13	1.13	0
Certhia himalayana	0.17	0.33	1.17	2.33	0	2	0.5	1.5	0	2	0.58	1.42	0.21	1.68	0.42	1.68	0.27	1.73	0.67	1.33	0.67	1.33	0	0.2	0.2	3	0.6	2	0.29	1.71	0.33	1.67	0	1.85	0.92	1.23	0.25	1.75	0	2.4	0.8	0.8	0.4	1.2	0	2	1.6	0.8	0
Salpornis spilonota	0	0.52	0.87	2.61	0	0	0	2	0.57	1.43	0	2	0.2	1.4	0.4	2	0.38	1.63	0.13	1.87	0	2	0	0	0.94	2.63	0.56	1.88	0.5	1.5	0.8	1.2	0.31	1.54	0.62	1.54	0	2	0	2.4	0.8	0.8	0.38	1.13	0	2.25	1.5	0.75	0
Sitta europaea	0.33	1	0.83	1.83	0	2	0.5	1.5	0.75	1.25	0	2	0	1.56	0.22	2.22	0	2	0.88	1.13	0	2	0	1.13	0	2.81	0.19	1.88	0.57	1.43	0	2	0	2.77	0.31	0.92	0.25	1.75	0	2.4	1.6	0	0.67	1	0.33	1.67	1.33	1	0.21
Sitta nagaensis	0	1.57	0.87	1.57	0	2	0	2	0	2	0.26	1.74	0	1.11	1.11	1.78	0.4	1.6	0.8	1.2	0	2	0	0.73	0.18	2.91	0.36	1.82	0.86	1.14	0.5	1.5	0	2.15	0.62	1.23	0	2	0	2.4	0.8	0.8	0.33	1.33	0	1.67	1.67	1	0
Sitta himalayensis	0.17	1.33	0.5	2	0	2	0	2	0.29	1.71	0.42	1.58	0.21	1.47	0.42	1.89	0.53	1.47	0.57	1.43	0	2	0	0.77	0	3.29	0.58	1.35	0.57	1.43	0	2	0	2.29	0.57	1.14	0.44	1.56	0	2.4	0	1.6	0.35	1.41	0	1.06	0.71	2.47	0.19
Sitta villosa	0	1.57	0.52	1.91	0	2	0.5	1.5	0.25	1.75	0.5	1.5	0.42	1.26	0.42	1.89	0.4	1.6	0.8	1.2	0	2	0	0.56	0.19	3	0.56	1.69	0.57	1.43	0.5	1.5	0	1.54	0.92	1.54	0.25	1.75	0	3.2	0.8	0	0.33	1.33	0	1.67	1.33	1.33	0
Sitta yunnanensis	0.36	1.45	0.55	1.64	0	2	0.5	1.5	0.25	1.75	0.58	1.42	0	1.68	0.21	2.11	0.53	1.47	0.8	1.2	0	2	0	0.75	0.56	2.63	0.56	1.5	0.57	1.43	0.8	1.2	0	1.85	1.54	0.62	0	2	0	4	0	0	0	1.41	0	1.76	1.41	1.41	0.19
Sitta magna	0	1.33	0.33	2.33	0	2	1	1	0	2	0.09	1.91	0.6	0.8	0.6	2	0	2	0.4	1.6	0.5	1.5	0	0.38	0.94	3	0.94	0.75	0.5	1.5	0	2	0	2.46	0.92	0.62	0.25	1.75	0	3.2	0	0.8	0	1.6	0	2	1.2	1.2	0
Sitta carolinensis	0	1.04	0.7	2.26	0	2	0.5	1.5	0	2	0.17	1.83	0	1.89	0.21	1.89	0.8	1.2	0.27	1.73	0	2	0.19	0.19	0.77	2.32	1.16	1.35	0.75	1.25	0.8	1.2	0	2.77	0.31	0.92	0.25	1.75	0	2.4	0.8	0.8	0	1.6	0	2	1.2	1.2	0.17
Tichodroma muraria	0.35	1.04	0.17	2.43	0	2	1	1	0	2	0.33	1.67	0.19	1.14	0.57	2.1	0.59	1.41	0.62	1.38	0	2	0	0.38	0.38	2.81	1.5	0.94	0.57	1.43	0	2	0	0.92	1.85	1.23	0	2	0.67	2	0	1.33	0.38	1.13	0	2.63	1.13	0.75	0.2
Mean	0.1	0.92	0.6	2.38	0.09	1.82	0.41	1.59	0.3	1.7	0.29	1.71	0.25	1.31	0.39	2.05	0.38	1.62	0.5	1.5	0.13	1.87	0.01	0.42	0.48	2.58	0.66	1.85	0.62	1.38	0.41	1.59	0.13	1.72	0.74	1.42	0.2	1.8	0.18	2.46	0.46	0.9	0.16	1.43	0.1	1.95	1.15	1.22	0.1
SD	0.13	0.37	0.31	0.41	0.43	0.59	0.36	0.36	0.38	0.38	0.19	0.19	0.22	0.32	0.22	0.21	0.22	0.22	0.28	0.28	0.26	0.26	0.04	0.28	0.32	0.47	0.34	0.43	0.24	0.24	0.56	0.56	0.18	0.52	0.48	0.46	0.17	0.17	0.33	0.56	0.53	0.57	0.21	0.21	0.17	0.33	0.38	0.49	0.12
Species (MT-CYB)	Ala				Cys		Asp		Glu		Phe		Gly		Gly		His		Ile		Lys		Leu						Met		Asn		Pro				Gln		Arg		Arg		Ser						Thr
	GCG	GCA	GCT	GCC	TGT	TGC	GAT	GAC	GAG	GAA	TTT	TTC	GGG	GGA	GGT	GGC	CAT	CAC	ATT	ATC	AAG	AAA	TTG	TTA	CTG	CTA	CTT	CTC	ATG	ATA	AAT	AAC	CCG	CCA	CCT	CCC	CAG	CAA	CGG	CGA	CGT	CGC	AGT	AGC	TCG	TCA	TCT	TCC	ACG
Pheugopedius coraya	0.13	1.38	0.38	2.13	0.5	1.5	0	2	0	2	0.44	1.56	0	2.24	0.32	1.44	0.55	1.45	0.31	1.69	0.44	1.56	0	0.45	0.27	2.96	0.36	1.97	0.29	1.71	0.6	1.4	0	2	0.5	1.5	0.5	1.5	0	1.5	0.5	2	0	0.29	0.86	1.43	0.29	3.14	0.16
Pheugopedius genibarbis	0.13	1.47	0.4	2	0	2	0.44	1.56	0.67	1.33	0.22	1.78	0.32	2.08	0	1.6	0.36	1.64	0.41	1.59	0.44	1.56	0.09	0.52	0.43	2.7	0.26	2	0.25	1.75	0.3	1.7	0.17	1.83	0.33	1.67	0.25	1.75	0	2	0.5	1.5	0	0.55	0.27	1.91	0.55	2.73	0.16
Henicorhina leucosticta	0	1.33	0.67	2	0	2	0	2	0.67	1.33	0.3	1.7	0.64	1.76	0	1.6	0.17	1.83	0.38	1.63	0.22	1.78	0	0.53	0.71	2.56	0.62	1.59	1	1	0.45	1.55	0	2.17	0.33	1.5	0.25	1.75	0.5	1	0.5	2	0	0.27	0	2.18	0.82	2.73	0
Cantorchilus leucotis	0.24	1.33	0.36	2.06	0	2	0	2	0	2	0.3	1.7	0.32	2.72	0	0.96	0.5	1.5	0.14	1.86	0	2	0	0.35	0.43	3.13	0.52	1.57	0.44	1.56	0.29	1.71	0	2.17	0.5	1.33	0.25	1.75	0	2	0.5	1.5	0	0.27	0	2.18	0.55	3	0
Campylorhynchus zonatus	0.13	1.5	0.38	2	0	2	0.25	1.75	0.67	1.33	0.38	1.62	0.64	1.76	0.32	1.28	0.17	1.83	0.32	1.68	0.2	1.8	0.09	0.26	0.6	2.91	0.26	1.89	0.5	1.5	0.3	1.7	0.17	1.83	0.33	1.67	0.57	1.43	0	1.5	0.5	2	0	0.27	0.55	1.91	1.09	2.18	0.17
Campylorhynchus brunneicapillus	0.12	1.33	0.36	2.18	0	2	0.25	1.75	0.33	1.67	0.37	1.63	0.48	1.92	0.16	1.44	0.17	1.83	0.4	1.6	0	2	0	0.26	0.78	3.13	0.26	1.57	0.75	1.25	0.2	1.8	0.33	1.67	0.17	1.83	0.29	1.71	0	1.5	0.5	2	0	0.26	0.26	2.09	1.04	2.35	0.52
Thryothorus ludovicianus	0.13	1.16	0.52	2.19	0	2	0.25	1.75	0.33	1.67	0.31	1.69	0.48	1.92	0.48	1.12	0.17	1.83	0.53	1.47	0	2	0	0.44	0.88	3	0.09	1.59	0.75	1.25	0.36	1.64	0.33	1.67	0	2	0.5	1.5	0	1.5	0.5	2	0	0.27	0	2.45	0.27	3	0
Troglodytes troglodytes mosukei	0	1.38	0.5	2.13	0	2	0.25	1.75	0	2	0.23	1.77	0.8	1.44	0.64	1.12	0	2	0.45	1.55	0.2	1.8	0	0.34	0.42	3.04	0.59	1.61	0.57	1.43	0.4	1.6	0.17	1.67	0	2.17	0.25	1.75	0	2	0.5	1.5	0	0.52	0.26	2.61	0.26	2.35	0.17
Polioptila caerulea	0	1.38	0.25	2.38	1	1	0.29	1.71	0.57	1.43	0.24	1.76	0.32	2.4	0.48	0.8	0.5	1.5	0.11	1.89	0	2	0	0.54	0.27	3.4	0.36	1.43	0.75	1.25	0.2	1.8	0	2	0.67	1.33	0	2	0	1.5	1	1.5	0	0.55	0.27	2.45	0	2.73	0
Certhia brachydactyla	0	1.16	0.9	1.94	0.5	1.5	0.22	1.78	1.14	0.86	0.36	1.64	0.32	1.44	0.32	1.92	0.17	1.83	0.69	1.31	0.18	1.82	0	0.36	0.64	3	0.55	1.45	0.75	1.25	0.44	1.56	0	2	0.5	1.5	0.22	1.78	0	3	1	0	0	0.26	0.26	3.13	0.52	1.83	0
Certhia familiaris	0.13	1.03	1.03	1.81	0.5	1.5	0	2	0.86	1.14	0.53	1.47	0.16	1.76	0.48	1.6	0	2	0.76	1.24	0.36	1.64	0	0.75	0.56	2.63	0.66	1.41	0.75	1.25	0.22	1.78	0	2.17	0.83	1	0	2	0	2.5	1	0.5	0	0.27	0.27	2.73	0.82	1.91	0
Certhia americana	0	1.07	0.53	2.4	0.5	1.5	0	2	0.86	1.14	0.28	1.72	0	2.08	0.16	1.76	0.67	1.33	0.76	1.24	0.18	1.82	0	0.38	0.47	3.28	0.94	0.94	0.5	1.5	0.44	1.56	0.17	1.67	0.67	1.5	0	2	0.5	2.5	0.5	0.5	0	0.27	0.27	3	0	2.45	0
Certhia himalayana	0.13	1.07	1.07	1.73	1	1	0.89	1.11	0.57	1.43	0.41	1.59	0.5	1.67	0.17	1.67	0.67	1.33	0.67	1.33	0.36	1.64	0	0.38	0.28	3.38	0.66	1.31	0.67	1.33	0.33	1.67	0	1.83	0.83	1.33	0.44	1.56	0	3	0.5	0.5	0	0.52	0	2.87	0.78	1.83	0
Salpornis spilonota	0.13	1.2	0.4	2.27	0	2	0.44	1.56	0	2	0.43	1.57	0.32	1.92	0.32	1.44	0.5	1.5	0.26	1.74	0	2	0	0	0.65	3.78	0.92	0.65	0.67	1.33	0.33	1.67	0.16	1.28	0.96	1.6	0	2	0	2.5	0.5	1	0	0.75	0	3	0.25	2	0
Sitta europaea	0	1.29	0.29	2.43	0	2	0.44	1.56	0.57	1.43	0.21	1.79	0.17	2	0.17	1.67	0	2	0.56	1.44	0	2	0	0	0.09	3.45	0.73	1.73	0.33	1.67	0.33	1.67	0	2.5	0	1.5	0	2	0	2	0.5	1.5	0	0.27	0	3.27	0.27	2.18	0
Sitta nagaensis	0.14	1	0.57	2.29	0.5	1.5	0	2	0.29	1.71	0.37	1.63	0.33	2.17	0	1.5	0	2	0.13	1.88	0	2	0	0.27	0	3.13	0.63	1.97	0.67	1.33	0.44	1.56	0	2.33	0.5	1.17	0	2	0	2	1	1	0	0.27	0	3.55	0.55	1.64	0.43
Sitta himalayensis	0	1.2	0.4	2.4	0.5	1.5	0.22	1.78	0	2	0.31	1.69	0.33	2.5	0	1.17	0.46	1.54	0.55	1.45	0.2	1.8	0	0.27	0.27	3.09	0.64	1.73	0.75	1.25	0.44	1.56	0.33	2.33	0.5	0.83	0	2	0	2	0.5	1.5	0	0.27	0	3.82	0.55	1.36	0.15
Sitta villosa	0	1.29	0.57	2.14	0.5	1.5	1.11	0.89	0.29	1.71	0.3	1.7	0	2	0.5	1.5	0.33	1.67	0.69	1.31	0	2	0	0.46	0.46	3.05	0.83	1.2	0.29	1.71	0.78	1.22	0	2.67	0.67	0.67	0	2	0	2	1	1	0	0.25	0.5	2.75	0	2.5	0.15
Sitta yunnanensis	0	1.43	0.43	2.14	0	2	0.22	1.78	0.29	1.71	0.3	1.7	0.33	2.17	0.17	1.33	0.17	1.83	1	1	0	2	0	0.19	0.19	3.66	0.66	1.31	0.29	1.71	0.78	1.22	0	2.67	0.17	1.17	0	2	0	2	0.5	1.5	0	0.25	0	3	0.5	2.25	0
Sitta magna	0	1.18	0.71	2.12	0.5	1.5	0	2	0	2	0.28	1.72	0.33	2.17	0.33	1.17	0.33	1.67	0.39	1.61	0.2	1.8	0	0.28	0.18	3.51	0.46	1.57	0.86	1.14	0.21	1.79	0.17	2.17	0	1.67	0	2	0	2.5	0.5	1	0	0.27	0	3	0.27	2.45	0
Sitta carolinensis	0	1.14	0.29	2.57	0	2	0.22	1.78	0.29	1.71	0.15	1.85	0.5	2	0.17	1.33	0.33	1.67	0.65	1.35	0	2	0	0.26	0.26	3.09	0.88	1.5	0.25	1.75	0.56	1.44	0	2.5	0.5	1	0.29	1.71	0	2.5	0.5	1	0	0.29	0.29	3.14	0.57	1.71	0.13
Tichodroma muraria	0	1.19	0.44	2.37	0	2	0.67	1.33	0.57	1.43	0.22	1.78	0	2.17	0.83	1	1.27	0.73	0.58	1.42	0.2	1.8	0	0.28	0.38	2.81	0.94	1.59	0.89	1.11	0.42	1.58	0	1.85	0.15	2	0.25	1.75	0	2	1	1	0	0.25	0	3	1	1.75	0
Mean	0.06	1.25	0.52	2.17	0.27	1.73	0.28	1.72	0.41	1.59	0.32	1.68	0.33	2.01	0.27	1.38	0.34	1.66	0.49	1.51	0.14	1.86	0.01	0.34	0.42	3.12	0.58	1.53	0.59	1.41	0.4	1.6	0.09	2.04	0.41	1.45	0.18	1.82	0.05	2.05	0.64	1.27	0	0.34	0.18	2.7	0.5	2.28	0.09
SD	0.08	0.14	0.23	0.21	0.34	0.34	0.3	0.3	0.33	0.33	0.09	0.09	0.22	0.31	0.23	0.28	0.3	0.3	0.23	0.23	0.15	0.15	0.03	0.17	0.23	0.32	0.24	0.32	0.23	0.23	0.16	0.16	0.12	0.36	0.29	0.38	0.19	0.19	0.15	0.51	0.23	0.57	0	0.14	0.23	0.58	0.33	0.49	0.14
Species (MT-ND1)	Ala				Cys		Asp		Glu		Phe		Gly		Gly		His		Ile		Lys		Leu						Met		Asn		Pro				Gln		Arg		Arg		Ser						Thr
	GCG	GCA	GCT	GCC	TGT	TGC	GAT	GAC	GAG	GAA	TTT	TTC	GGG	GGA	GGT	GGC	CAT	CAC	ATT	ATC	AAG	AAA	TTG	TTA	CTG	CTA	CTT	CTC	ATG	ATA	AAT	AAC	CCG	CCA	CCT	CCC	CAG	CAA	CGG	CGA	CGT	CGC	AGT	AGC	TCG	TCA	TCT	TCC	ACG
Pheugopedius coraya	0	1.45	0.36	2.18	0	2	0.5	1.5	1.09	0.91	0.35	1.65	0.86	1.14	0.29	1.71	0	2	0.33	1.67	0	2	0	0.38	0.56	2.53	0.75	1.78	0.55	1.45	0.33	1.67	0.15	1.85	0.31	1.69	0.33	1.67	0	2.5	0.5	1	0.24	1.44	0.24	1.68	0.96	1.44	0.57
Pheugopedius genibarbis	0.25	1.25	0.38	2.13	0	2	0.5	1.5	0.73	1.27	0.67	1.33	0	1.43	0	2.57	0.67	1.33	0.48	1.52	0	2	0.1	0.38	0.48	2.76	0.1	2.19	0.5	1.5	0	2	0.15	1.38	0.15	2.31	0.33	1.67	0	2.5	0.5	1	0	1.5	0.25	1.75	0.25	2.25	0.47
Henicorhina leucosticta	0	1.55	0.26	2.19	1	1	1	1	1.09	0.91	0.44	1.56	0.53	1.33	0.53	1.6	0	2	0.55	1.45	0.29	1.71	0.09	0.18	0.83	2.58	0.74	1.57	0.8	1.2	0.17	1.83	0	1.69	0.62	1.69	0	2	0.5	2	0.5	1	0	1.44	0.24	1.68	0.24	2.4	0.2
Cantorchilus leucotis	0	1.25	0.88	1.88	1	1	0.5	1.5	0.73	1.27	0.67	1.33	0.8	1.33	1.07	0.8	0	2	0.48	1.52	0.29	1.71	0.18	0.36	0.99	2.24	0.54	1.7	1.11	0.89	0.33	1.67	0.31	1.38	0.77	1.54	0	2	0.5	2	0	1.5	0.25	1.25	0	1.75	0.25	2.5	0
Campylorhynchus zonatus	0.36	1.33	0.85	1.45	0	2	0	2	0.36	1.64	0.35	1.65	0.57	0.29	0.29	2.86	0	2	0.33	1.67	0	2	0	0.28	1.22	2.16	0.38	1.97	0.8	1.2	0.46	1.54	0.16	1.12	0.64	2.08	0.33	1.67	0	1.5	0	2.5	0	1.5	0	1.25	1	2.25	0
Campylorhynchus brunneicapillus	0	1.58	0.12	2.3	1	1	0.5	1.5	1.09	0.91	0	2	0.57	0.57	0	2.86	0	2	0.33	1.67	0	2	0	0.27	0.91	2.55	0	2.27	0.36	1.64	0.31	1.69	0.48	0.96	0.8	1.76	0.33	1.67	0	1.5	0.5	2	0	1.5	0.25	1	0.25	3	0
Thryothorus ludovicianus	0.25	1.5	0.25	2	0	2	0.5	1.5	0.55	1.45	0.35	1.65	0.29	0.86	0	2.86	1	1	0.29	1.71	0.86	1.14	0	0.65	1.11	2.12	0.74	1.38	0.62	1.38	0.46	1.54	0.5	1.5	0.33	1.67	0.67	1.33	1	2.5	0.5	0	0	1.25	0.75	1	0.75	2.25	0.21
Troglodytes troglodytes mosukei	0.12	1.45	0.24	2.18	0	2	0	2	0.18	1.82	0.22	1.78	0.53	0.53	0	2.93	0	2	0.3	1.7	0	2	0.19	0.38	0.86	2.29	0.38	1.9	0.5	1.5	0.31	1.69	0	1.28	0.16	2.56	0.33	1.67	0	2.5	0	1.5	0	1.3	0	1.04	0.52	3.13	0
Polioptila caerulea	0.13	1.63	0.38	1.88	0	2	1	1	0.55	1.45	0.44	1.56	0	1.85	0.62	1.54	0	2	0.7	1.3	0	2	0	0.57	0.48	2.38	1.24	1.33	0.62	1.38	0.31	1.69	0	1.54	0.77	1.69	0.33	1.67	0.5	2	0.5	1	0	1.68	0	2.16	0.24	1.92	0
Certhia brachydactyla	0.13	1.42	0.39	2.06	0.67	1.33	0	2	0.55	1.45	0.56	1.44	0.57	1.43	0.29	1.71	2	0	0.5	1.5	0.86	1.14	0.09	0.18	0.62	2.74	1.06	1.32	0.73	1.27	0.46	1.54	0.17	1.67	0.67	1.5	0.33	1.67	0	2	1	1	0.46	0.92	0	1.38	0.92	2.31	0
Certhia familiaris	0	1.55	0.52	1.94	0.67	1.33	0.5	1.5	0.73	1.27	0.42	1.58	0.57	1.14	0.57	1.71	1	1	0.8	1.2	0.57	1.43	0.17	0.43	0.7	2	1.13	1.57	0.55	1.45	0.31	1.69	0.16	1.6	0.48	1.76	0.67	1.33	0	2.5	1	0.5	0.24	1.2	0.24	1.44	1.2	1.68	0
Certhia americana	0	1.55	0.77	1.68	0.67	1.33	0	2	0	2	0.32	1.68	0.29	1.71	0.57	1.43	1	1	1	1	0.57	1.43	0.09	0.54	0.72	1.97	1.16	1.52	1	1	0.62	1.38	0.15	1.54	0.62	1.69	0	2	0	2	1	1	0	1.44	0.24	1.44	0.24	2.64	0
Certhia himalayana	0	1.42	0.52	2.06	0.67	1.33	0	2	0.91	1.09	0.89	1.11	0	0.92	0.92	2.15	1	1	1.04	0.96	0	2	0.09	0.78	0.26	2	1.3	1.57	0.15	1.85	0.67	1.33	0	2.08	1.28	0.64	0	2	0	2	0.5	1.5	0.46	1.15	0	1.85	0.92	1.62	0
Salpornis spilonota	0.24	1.58	0.48	1.7	0	2	0.5	1.5	0.36	1.64	0.22	1.78	0.57	1.14	0.57	1.71	0	2	0.27	1.73	0	2	0	0.28	0.83	3.51	0.28	1.11	0.67	1.33	0.15	1.85	0.17	1.5	0.83	1.5	0	2	0	2.5	0	1.5	0.25	1	0	2	0.5	2.25	0
Sitta europaea	0.12	1.33	0.24	2.3	0	2	0	2	0.18	1.82	0	2	0.27	1.33	0.53	1.87	0	2	0.67	1.33	0.29	1.71	0.09	0.19	0.38	3.19	0.94	1.22	0.67	1.33	0.17	1.83	0	1.54	0.46	2	0.33	1.67	0.5	2	1	0.5	0	1.25	0	1.5	0.25	3	0
Sitta nagaensis	0	1.53	0.24	2.24	0	2	0	2	0.55	1.45	0.22	1.78	0.53	0.8	0.27	2.4	0.67	1.33	0.52	1.48	0	2	0	0.18	0.18	3.14	0.92	1.57	0.83	1.17	0.33	1.67	0	1.69	0.31	2	0	2	0.5	2	0.5	1	0	1.25	0	2	0.25	2.5	0.4
Sitta himalayensis	0	1.6	0.46	1.94	0	2	0	2	0	2	0.22	1.78	0.57	0.86	1.14	1.43	0.67	1.33	0.4	1.6	0	2	0	0.65	0.55	2.77	0.92	1.11	0.5	1.5	0.17	1.83	0.16	1.76	0.64	1.44	0.33	1.67	0.5	2	0	1.5	0.48	0.96	0	1.92	0.24	2.4	0.22
Sitta villosa	0.24	1.53	0.94	1.29	0	2	1	1	0.36	1.64	0.56	1.44	0.53	0.8	1.33	1.33	0.67	1.33	0.8	1.2	0.29	1.71	0	0.55	0.73	2.91	1.09	0.73	0.73	1.27	0.31	1.69	0	1.6	0.48	1.92	0.33	1.67	0	2.5	0	1.5	0.25	0.75	0.25	2.25	0.5	2	0
Sitta yunnanensis	0.12	1.65	0.35	1.88	0	2	0.5	1.5	0.36	1.64	0.89	1.11	0.53	1.33	0.53	1.6	0	2	1.08	0.92	0	2	0	1	0.55	3	0.73	0.73	0.73	1.27	0.33	1.67	0.32	1.6	0.8	1.28	0	2	0	2.5	0	1.5	0.24	0.96	0.24	2.16	0.24	2.16	0.2
Sitta magna	0.12	1.65	0.59	1.65	0	2	0.5	1.5	1.09	0.91	0.22	1.78	0.62	2.15	0	1.23	0.67	1.33	0.33	1.67	0	2	0	0.64	0.45	2.91	0.73	1.27	0.43	1.57	0.6	1.4	0.15	1.78	0.3	1.78	0	2	0	3	0	1	0	1.62	0	2.08	0.69	1.62	0
Sitta carolinensis	0	1.68	0.65	1.68	1	1	1	1	0.18	1.82	0.44	1.56	0.92	2.15	0	0.92	1.33	0.67	0.8	1.2	0	2	0	0.92	0.37	3.14	0.55	1.02	0.71	1.29	0.15	1.85	0	2.31	0.31	1.38	0.33	1.67	0	2.5	0.5	1	0	1.33	0	2.22	0.67	1.78	0.21
Tichodroma muraria	0.27	1.2	0.4	2.13	0	2	0.5	1.5	0.33	1.67	0.42	1.58	0.57	1.14	0.86	1.43	0	2	0.86	1.14	0.33	1.67	0	0.66	0.38	2.91	0.56	1.5	0.67	1.33	0.33	1.67	0	1.54	0.77	1.69	0	2	0.5	2.5	0	1	0.25	1.25	0	2	1	1.5	0
Mean	0.11	1.49	0.47	1.94	0.3	1.7	0.41	1.59	0.54	1.46	0.4	1.6	0.49	1.19	0.47	1.85	0.49	1.51	0.58	1.42	0.2	1.8	0.05	0.48	0.64	2.63	0.74	1.47	0.65	1.35	0.33	1.67	0.14	1.59	0.57	1.71	0.23	1.77	0.2	2.23	0.39	1.18	0.14	1.27	0.12	1.71	0.55	2.21	0.11
SD	0.12	0.14	0.23	0.27	0.42	0.42	0.37	0.37	0.35	0.35	0.24	0.24	0.25	0.49	0.4	0.64	0.57	0.57	0.26	0.26	0.29	0.29	0.07	0.24	0.27	0.44	0.36	0.41	0.21	0.21	0.17	0.17	0.15	0.29	0.27	0.38	0.22	0.22	0.3	0.37	0.38	0.52	0.17	0.24	0.18	0.4	0.33	0.48	0.17
Species (MT-ND2)	Ala				Cys		Asp		Glu		Phe		Gly		Gly		His		Ile		Lys		Leu						Met		Asn		Pro				Gln		Arg		Arg		Ser						Thr
	GCG	GCA	GCT	GCC	TGT	TGC	GAT	GAC	GAG	GAA	TTT	TTC	GGG	GGA	GGT	GGC	CAT	CAC	ATT	ATC	AAG	AAA	TTG	TTA	CTG	CTA	CTT	CTC	ATG	ATA	AAT	AAC	CCG	CCA	CCT	CCC	CAG	CAA	CGG	CGA	CGT	CGC	AGT	AGC	TCG	TCA	TCT	TCC	ACG
Pheugopedius coraya	0	1.75	0.38	1.88	0	2	0	2	0.8	1.2	0.46	1.54	0.31	1.85	0.31	1.54	0	2	0.57	1.43	0.29	1.71	0.08	0.51	0.42	2.54	0.59	1.86	0.38	1.63	0.22	1.78	0.17	1.57	0.52	1.74	0.36	1.64	0	1.33	0	2.67	0.18	1.09	0.18	1.09	0.55	2.91	0.09
Pheugopedius genibarbis	0	1.87	0.13	2	0	2	0	2	0	2	0.43	1.57	0	2.15	0	1.85	0	2	0.45	1.55	0	2	0.09	0.34	0.77	2.49	0.51	1.8	0.25	1.75	0.33	1.67	0.18	1.64	0.36	1.82	0.55	1.45	0	1.33	0	2.67	0	0.91	0	1.64	0.18	3.27	0.18
Henicorhina leucosticta	0	1.93	0.74	1.33	0	2	0	2	0.8	1.2	0.4	1.6	0.33	1.67	0	2	0.22	1.78	0.55	1.45	0.14	1.86	0.09	0.43	0.52	2.43	0.78	1.74	0.25	1.75	0.55	1.45	0	1.5	0.5	2	0.4	1.6	1.33	1.33	0	1.33	0.2	1	0.2	1.4	0.6	2.6	0.17
Cantorchilus leucotis	0	1.71	0.14	2.14	0	2	0	2	0.4	1.6	0.14	1.86	0.33	2	0	1.67	0.22	1.78	0.33	1.67	0	2	0.09	0.34	0.6	2.66	0.51	1.8	0.63	1.38	0	2	0	1.5	0.33	2.17	0.4	1.6	0	2.67	0	1.33	0	1.31	0.56	1.13	0.19	2.81	0.09
Campylorhynchus zonatus	0.26	1.29	0.13	2.32	0	2	0	2	0.67	1.33	0.15	1.85	0.8	0.8	0	2.4	0	2	0.46	1.54	0.31	1.69	0	0.51	1.2	1.97	0.6	1.71	0.59	1.41	0.22	1.78	0.55	1.27	0.36	1.82	0.6	1.4	1	1	0	2	0.19	0.94	0.38	1.13	0.75	2.63	0.21
Campylorhynchus brunneicapillus	0.25	1.63	0.25	1.88	0	2	0	2	0.67	1.33	0.14	1.86	1.23	0.31	0.31	2.15	0	2	0.23	1.77	0.62	1.38	0	0.09	0.96	2.61	0.35	2	0.75	1.25	0.22	1.78	0.7	1.04	0.35	1.91	0.4	1.6	0	2	0	2	0.18	1.24	0.18	1.41	0.35	2.65	0.31
Thryothorus ludovicianus	0.13	1.16	0	2.71	0	2	0	2	0.8	1.2	0.71	1.29	0.31	1.54	0.62	1.54	0	2	0.19	1.81	0.29	1.71	0	0.42	0.68	3.04	0.42	1.44	0.5	1.5	0	2	0	1.64	0	2.36	0.4	1.6	0	2.67	0	1.33	0.19	0.39	0.39	1.55	0.58	2.9	0
Troglodytes troglodytes mosukei	0.13	1.55	0.52	1.81	0	2	0	2	0.4	1.6	0.29	1.71	0.33	1.67	0	2	0	2	0.55	1.45	0.14	1.86	0	0.25	0.68	3.38	0.34	1.35	0.27	1.73	0.17	1.83	0	1.33	0.17	2.5	0.2	1.8	0	2.67	0	1.33	0	1	0	2	0.4	2.6	0
Polioptila caerulea	0.12	2.06	0.36	1.45	0	2	2	0	0	2	0.62	1.38	0.67	2	0.33	1	0	2	0.48	1.52	0	2	0	0.73	0.55	2.36	0.91	1.45	0.76	1.24	0.36	1.64	0.19	2.1	0.38	1.33	0.18	1.82	0	2.67	1.33	0	0	1.31	0	2.81	0	1.88	0
Certhia brachydactyla	0	1.26	0.57	2.17	1	1	0	2	0.4	1.6	0.31	1.69	0.62	0.92	0.62	1.85	0.4	1.6	0.69	1.31	0.13	1.87	0.08	0.68	0.59	2.11	1.01	1.52	0.43	1.57	0.73	1.27	0.2	2	1	0.8	0.2	1.8	0	1.33	1.33	1.33	0	1.03	0	1.24	1.86	1.86	0
Certhia familiaris	0.11	1.22	0.78	1.89	1	1	2	0	0.4	1.6	0	2	0.31	0.92	0	2.77	0.44	1.56	0.56	1.44	0.4	1.6	0.09	0.35	0.52	2.43	1.3	1.3	0.53	1.47	0.5	1.5	0.38	1.71	1.14	0.76	0.4	1.6	0	1.33	1.33	1.33	0	0.86	0	1.5	1.5	2.14	0.11
Certhia americana	0	1.18	0.82	2	0	2	2	0	0	2	0.31	1.69	0.31	1.23	0.31	2.15	0.44	1.56	0.64	1.36	0.13	1.87	0	0.51	0.43	2.31	1.29	1.46	0.4	1.6	0.73	1.27	0.2	2	0.6	1.2	0.4	1.6	0	1.33	0	2.67	0.21	0.62	0	1.45	0.83	2.9	0.11
Certhia himalayana	0	1.09	1.7	1.21	0	2	0	2	0	2	0.62	1.38	0	1.85	0	2.15	0.44	1.56	0.64	1.36	0.13	1.87	0.09	0.7	0.52	1.91	1.04	1.74	0.13	1.87	0.4	1.6	0	2.22	0.89	0.89	0.2	1.8	0	1.33	2.67	0	0.19	0.75	0.38	1.13	0.94	2.63	0
Salpornis spilonota	0	1.29	0.71	2	0	2	0	2	0	2	0.29	1.71	0	2.15	0.31	1.54	0.4	1.6	0.52	1.48	0.14	1.86	0	0.26	0.97	3	0.71	1.06	0.5	1.5	0.71	1.29	0	2.2	0.8	1	0.22	1.78	0	2.67	0	1.33	0	0.86	0.21	2.57	0	2.36	0.2
Sitta europaea	0	1.55	0.65	1.81	0	2	0	2	0.33	1.67	0.31	1.69	0	1.33	1	1.67	0	2	0.21	1.79	0	2	0	0.55	0.36	3.45	0.36	1.27	0.35	1.65	0.18	1.82	0	2	0.6	1.4	0.22	1.78	1	2	0	1	0	1.09	0.18	2.55	0.36	1.82	0.18
Sitta nagaensis	0	1.6	0.67	1.73	0	2	0	2	0.67	1.33	0.31	1.69	0	1.33	0	2.67	0	2	0.32	1.68	0	2	0	0.65	0.92	2.95	0	1.48	0.56	1.44	0.18	1.82	0.19	1.9	0.19	1.71	0.67	1.33	0	2.4	0	1.6	0	1.09	0	2.36	0.36	2.18	0.19
Sitta himalayensis	0	1.63	0.44	1.93	0	2	0	2	0	2	0.14	1.86	0	1.67	0	2.33	0.44	1.56	0.45	1.55	0	2	0	0.55	0.37	3.69	0.37	1.02	0.25	1.75	0.73	1.27	0	2	0.17	1.83	0	2	0	2	1	1	0.18	0.73	0.18	2.55	0.73	1.64	0
Sitta villosa	0.13	1.6	0.93	1.33	0	0	1	1	0	2	0.71	1.29	0.33	1	0	2.67	1.11	0.89	0.84	1.16	0.29	1.71	0.27	0.64	0.36	2.91	0.55	1.27	0.57	1.43	0.8	1.2	0.2	2	0.8	1	0.2	1.8	0	2	0	2	0	1.03	0.34	2.23	1.03	1.37	0.09
Sitta yunnanensis	0.25	1.75	0.5	1.5	0	0	0	2	0.4	1.6	0.67	1.33	0	1.67	0	2.33	0.22	1.78	1.03	0.97	0.57	1.43	0.18	0.55	0.55	3.14	0.55	1.02	0.75	1.25	0.36	1.64	0	1.9	0.95	1.14	0.2	1.8	0	2	0	2	0	1.03	0.17	2.4	0.69	1.71	0
Sitta magna	0.13	1.33	0.8	1.73	0	2	0	2	0	2	0.29	1.71	0.62	0.92	0.31	2.15	0.22	1.78	0.58	1.42	0.29	1.71	0	0.53	0.09	3.44	0.26	1.68	0.43	1.57	0.4	1.6	0.19	2.29	0.38	1.14	0.6	1.4	0	2	0	2	0.19	0.75	0.75	2.06	0.56	1.69	0.21
Sitta carolinensis	0.14	1.71	0.14	2	0	2	1	1	0	2	0.43	1.57	0	1.67	0	2.33	0	2	0.71	1.29	0.29	1.71	0.09	0.62	0.53	3.09	0.44	1.24	0.5	1.5	0.44	1.56	0	1.8	0.4	1.8	0	2	0	2	1	1	0	1.13	0.38	2.44	0.94	1.13	0
Tichodroma muraria	0.26	1.68	1.16	0.9	0	2	2	0	0	2	0.53	1.47	0.33	2	0.67	1	0	2	0.28	1.72	0.43	1.57	0	0.56	0.38	2.81	0.84	1.41	0.4	1.6	0.17	1.83	0	1.89	0.42	1.68	0.22	1.78	0	2.67	0	1.33	0	0.77	0	1.94	0.77	2.52	0.08
Mean	0.09	1.54	0.57	1.81	0.09	1.73	0.45	1.55	0.31	1.69	0.38	1.62	0.31	1.48	0.22	1.99	0.21	1.79	0.51	1.49	0.21	1.79	0.05	0.49	0.59	2.76	0.62	1.48	0.46	1.54	0.38	1.62	0.14	1.8	0.51	1.55	0.32	1.68	0.15	1.94	0.39	1.51	0.08	0.95	0.2	1.84	0.64	2.28	0.1
SD	0.1	0.27	0.39	0.4	0.29	0.63	0.8	0.8	0.32	0.32	0.2	0.2	0.32	0.5	0.29	0.49	0.27	0.27	0.21	0.21	0.19	0.19	0.07	0.16	0.25	0.49	0.33	0.28	0.17	0.17	0.24	0.24	0.19	0.33	0.3	0.51	0.18	0.18	0.39	0.57	0.72	0.72	0.1	0.22	0.21	0.57	0.45	0.57	0.09
Species (MT-ND3)	Ala				Cys		Asp		Glu		Phe		Gly		Gly		His		Ile		Lys		Leu						Met		Asn		Pro				Gln		Arg		Arg		Ser						Thr
	GCG	GCA	GCT	GCC	TGT	TGC	GAT	GAC	GAG	GAA	TTT	TTC	GGG	GGA	GGT	GGC	CAT	CAC	ATT	ATC	AAG	AAA	TTG	TTA	CTG	CTA	CTT	CTC	ATG	ATA	AAT	AAC	CCG	CCA	CCT	CCC	CAG	CAA	CGG	CGA	CGT	CGC	AGT	AGC	TCG	TCA	TCT	TCC	ACG
Pheugopedius coraya	0	0.62	0.62	2.77	2	0	0	2	1.14	0.86	0	2	0	2.4	0.8	0.8	0	2	0.57	1.43	0	2	0	0.67	0.22	2.67	0.44	2	0.5	1.5	0	2	0	1.14	0.57	2.29	0	2	0	4	0	0	0	1.5	0.75	1.5	0.75	1.5	0
Pheugopedius genibarbis	0	0.8	0	3.2	0	2	0	2	0	2	0	2	0.8	1.6	0	1.6	2	0	0.25	1.75	0	2	0	0.67	0	2.67	0.44	2.22	1	1	0	2	0	2.29	0	1.71	1	1	0	4	0	0	0	1.5	0	2.25	0.75	1.5	0
Henicorhina leucosticta	0	0.89	0	3.11	0	2	0	2	0	2	0.75	1.25	0	2.4	0	1.6	0	2	0.67	1.33	0	2	0.22	0	0.44	3.11	0.67	1.56	1	1	0.67	1.33	0	1.71	0	2.29	0.67	1.33	0	4	0	0	0	0.75	0	2.25	0	3	0
Cantorchilus leucotis	0	0.36	0.36	3.27	2	0	0	2	0.57	1.43	0.25	1.75	0	2.4	0.8	0.8	0	2	1.25	0.75	0	2	0.21	0.43	0.64	2.57	0.43	1.71	0.5	1.5	0.67	1.33	0	2.29	0.57	1.14	0	2	2	2	0	0	0	0.86	0	1.71	0.86	2.57	0
Campylorhynchus zonatus	0	0.5	0	3.5	0	2	0	2	0	2	0	2	0.8	2.4	0.8	0	0	2	0	2	0	2	0	0.23	1.85	1.62	0.23	2.08	0.5	1.5	0.67	1.33	0.57	1.14	0	2.29	0	2	0	4	0	0	0	0.75	0	2.25	1.5	1.5	0
Campylorhynchus brunneicapillus	0	0.4	0	3.6	1	1	0	2	0.29	1.71	0.22	1.78	0.8	2.4	0	0.8	0	2	0	2	0	2	0	0.23	0.69	3	0.46	1.62	0.5	1.5	0	2	0	1.71	0	2.29	0.67	1.33	0	4	0	0	0	0.86	0	2.57	0	2.57	0
Thryothorus ludovicianus	0	0.89	0	3.11	0	2	1.33	0.67	0.29	1.71	0.5	1.5	0.8	2.4	0.8	0	0	2	0	2	0	2	0	1.15	0.46	2.08	0.46	1.85	0.5	1.5	0	2	0	2.29	0.57	1.14	0	2	0	4	0	0	0	0.75	0	1.5	0	3.75	0
Troglodytes troglodytes mosukei	0	0.89	0.44	2.67	0	2	0	2	0.86	1.14	0.75	1.25	0	2.4	0	1.6	0	0	0.36	1.64	0	2	0.24	0.72	0.72	1.68	0.48	2.16	0.8	1.2	0	2	0	1.71	0.57	1.71	0	2	0	4	0	0	0	0.75	0	2.25	0.75	2.25	0
Polioptila caerulea	0.44	0.44	0.44	2.67	0	2	0	2	0	2	0.25	1.75	0	2.4	0	1.6	0	0	0	2	0	2	0	0.22	0	3.56	1.11	1.11	0.5	1.5	1	1	0	2.86	0	1.14	0	2	0	4	0	0	0	1.33	0	1.33	0.67	2.67	0
Certhia brachydactyla	0.44	0.89	0.44	2.22	2	0	0	2	0	2	0	2	0	2.4	0.8	0.8	0	0	0.4	1.6	0	2	0	0.6	1	1.8	0.6	2	1.33	0.67	0	2	0	2.86	0.57	0.57	0	2	0	2	0	2	0	1.33	0	1.33	1.33	2	0
Certhia familiaris	0	1.33	1.33	1.33	0	2	0	2	0.29	1.71	0.75	1.25	0.8	1.6	0	1.6	0	0	0.33	1.67	0	2	0	0.62	1.03	2.28	0.83	1.24	0.5	1.5	0.67	1.33	0	1.71	0.57	1.71	0.67	1.33	0	2	0	2	0	0.75	0	1.5	3	0.75	0
Certhia americana	0	0.4	0.8	2.8	2	0	0.67	1.33	0.57	1.43	0.25	1.75	0	1.6	0	2.4	0	0	0.4	1.6	2	0	0.41	0.21	0	3.31	0.62	1.45	1	1	0.67	1.33	0.57	1.14	1.14	1.14	0	2	0	2	0	2	0	1.33	0	2	2	0.67	0
Certhia himalayana	0	1	0	3	2	0	0	2	0	2	1.2	0.8	0.8	2.4	0	0.8	0	0	0.5	1.5	0	2	0	1.6	0.8	1.6	0.4	1.6	0.5	1.5	0	2	0	1.71	0	2.29	0	2	0	4	0	0	0	0.86	0	1.71	0.86	2.57	0
Salpornis spilonota	0	0.73	0	3.27	0	2	0.5	1.5	0	2	0.22	1.78	0	1.6	0	2.4	0	0	0.67	1.33	0	2	0	0	0.92	3.23	0.23	1.62	0.4	1.6	0	2	0	2.29	0	1.71	0	2	0	4	0	0	0	0.86	0	2.57	1.71	0.86	0.5
Sitta europaea	0	0.4	0	3.6	2	0	0	2	0	2	0.25	1.75	0	2.4	0	1.6	0	0	0.5	1.5	0	2	0	0	0.67	4.22	0.22	0.89	0.8	1.2	0	2	0	1.71	0	2.29	0	2	0	2	0	2	0	0.67	0	2	1.33	2	0
Sitta nagaensis	0	0.36	0.36	3.27	0	2	0	2	0	2	0.25	1.75	0	2.4	0.8	0.8	0	0	0.22	1.78	0	2	0	0	0.23	4.38	0	1.38	0.8	1.2	0	2	0	1.71	0	2.29	0	2	0	4	0	0	0	0.67	0	2.67	2	0.67	0
Sitta himalayensis	0	1	0.5	2.5	0	2	0	2	0.29	1.71	0.22	1.78	0	2.4	0.8	0.8	0	0	0.22	1.78	0	2	0	0.24	0.72	3.6	0	1.44	0.8	1.2	0.67	1.33	0	2.29	1.14	0.57	0	2	0	4	0	0	0	0.67	0	1.33	0.67	3.33	0
Sitta villosa	0.57	1.14	1.71	0.57	2	0	0	2	0.29	1.71	0.5	1.5	0	1.6	0.8	1.6	0	0	0.89	1.11	0	2	0.23	0.23	0.23	3.92	0.46	0.92	0.67	1.33	0.67	1.33	0	2.29	0	1.71	0	2	0	2	0	2	0	0.67	0	2	0.67	2.67	0
Sitta yunnanensis	0.44	0.44	0.89	2.22	2	0	0	2	0.29	1.71	0.5	1.5	0	1.6	0	2.4	0	0	1	1	0	2	0.23	0.69	0.69	2.77	0	1.62	0.5	1.5	0	2	0	2.29	0.57	1.14	0.67	1.33	0	2	0	2	0	0.67	0.67	1.33	0	3.33	0
Sitta magna	0	1.33	0.44	2.22	0	2	0	2	0	2	0.67	1.33	0	2.4	0	1.6	0	0	0.29	1.71	0	2	0	0.22	0.22	4.44	0.22	0.89	1	1	0	2	0	2.29	0	1.71	0	2	0	2	0	2	0	0.75	0	0.75	0.75	3.75	0
Sitta carolinensis	0	0.8	0	3.2	0	2	0	2	0.29	1.71	0.5	1.5	0	2.4	0	1.6	0	0	0.22	1.78	0	2	0.23	0.69	0	3.69	0.23	1.15	1	1	0	2	0	1.71	0.57	1.71	0	2	0	0	2	2	0	0.75	0	2.25	1.5	1.5	0
Tichodroma muraria	0	0.8	1.2	2	2	0	0.5	1.5	0.67	1.33	0.4	1.6	0.8	2.4	0	0.8	0	0	0.4	1.6	0	2	0	0.21	1.07	3.21	0	1.5	0.67	1.33	0	2	0	2.29	0.57	1.14	0	2	0	4	0	0	0	0.86	0	0.86	2.57	1.71	0
Mean	0.09	0.75	0.43	2.73	0.86	1.14	0.14	1.86	0.27	1.73	0.38	1.62	0.25	2.18	0.29	1.27	0.09	0.55	0.42	1.58	0.09	1.91	0.08	0.44	0.57	2.97	0.39	1.55	0.72	1.28	0.26	1.74	0.05	1.97	0.34	1.64	0.17	1.83	0.09	3.09	0.09	0.73	0	0.9	0.06	1.81	1.08	2.14	0.02
SD	0.19	0.31	0.49	0.75	0.99	0.99	0.33	0.33	0.32	0.32	0.31	0.31	0.38	0.36	0.39	0.68	0.43	0.91	0.33	0.33	0.43	0.43	0.13	0.4	0.46	0.89	0.28	0.4	0.25	0.25	0.36	0.36	0.17	0.49	0.38	0.57	0.32	0.32	0.43	1.19	0.43	0.98	0	0.28	0.21	0.54	0.82	0.97	0.11
Species (MT-ND4)	Ala				Cys		Asp		Glu		Phe		Gly		Gly		His		Ile		Lys		Leu						Met		Asn		Pro				Gln		Arg		Arg		Ser						Thr
	GCG	GCA	GCT	GCC	TGT	TGC	GAT	GAC	GAG	GAA	TTT	TTC	GGG	GGA	GGT	GGC	CAT	CAC	ATT	ATC	AAG	AAA	TTG	TTA	CTG	CTA	CTT	CTC	ATG	ATA	AAT	AAC	CCG	CCA	CCT	CCC	CAG	CAA	CGG	CGA	CGT	CGC	AGT	AGC	TCG	TCA	TCT	TCC	ACG
Pheugopedius coraya	0	1.3	0.7	2	0	2	0	2	0.2	1.8	0.2	1.8	0.24	1.41	0.71	1.65	0.38	1.63	0.45	1.55	0.4	1.6	0.06	0.19	0.56	2.31	0.56	2.31	0.25	1.75	0.43	1.57	0	1.73	0.53	1.73	0.15	1.85	0.36	2.18	0	1.45	0.16	1.3	0.16	1.78	0.97	1.62	0
Pheugopedius genibarbis	0	0.92	0.72	2.36	1	1	0	2	0.4	1.6	0.2	1.8	0.24	1.41	0.47	1.88	0.14	1.86	0.53	1.47	0.4	1.6	0.06	0.44	0.25	2.69	0.63	1.94	0.08	1.92	0.31	1.69	0.13	1.33	1.07	1.47	0	2	0.36	2.55	0.36	0.73	0.31	1.23	0.15	1.85	0.31	2.15	0.18
Henicorhina leucosticta	0	1.23	0.51	2.26	0	2	0	2	0.2	1.8	0.36	1.64	0	1.18	0	2.82	0.43	1.57	0.57	1.43	0	2	0	0.63	0.25	2.38	0.44	2.31	0.42	1.58	0.27	1.73	0.27	1.33	0.53	1.87	0.43	1.57	0	2.67	0	1.33	0	1.37	0	2.06	0.51	2.06	0
Cantorchilus leucotis	0.1	1.07	0.39	2.44	0	2	0	2	0.2	1.8	0	2	0.44	1.11	0.89	1.56	0.57	1.43	0.3	1.7	0.18	1.82	0.19	0.51	0.57	2.27	0.44	2.02	0.43	1.57	0	2	0.14	1.14	0.14	2.57	0.29	1.71	0.67	2	0	1.33	0	1.46	0.16	1.78	0.65	1.95	0
Campylorhynchus zonatus	0.1	1	0.7	2.2	0	2	0	2	0.8	1.2	0.4	1.6	0.47	0.94	0	2.59	0.14	1.86	0.3	1.7	0.6	1.4	0	0.25	0.75	2.25	0.63	2.13	0.43	1.57	0	2	0	1.48	0.15	2.37	0	2	0	3.33	0	0.67	0.15	1.32	0.15	1.76	0.73	1.9	0.18
Campylorhynchus brunneicapillus	0	1.03	0.41	2.56	0	2	0	2	0.2	1.8	0.4	1.6	0.44	0.67	0	2.89	0	2	0.24	1.76	0	2	0.06	0	0.52	2.71	0.26	2.45	0.56	1.44	0.15	1.85	0.3	1.04	0.44	2.22	0.15	1.85	0	3.08	0	0.92	0	1.32	0	2.2	0.59	1.9	0.17
Thryothorus ludovicianus	0.1	1	0.4	2.5	0	2	1	1	0.2	1.8	0.55	1.45	0.44	1.11	0	2.44	0.29	1.71	0.34	1.66	0	2	0	0.63	0.44	2.81	0.25	1.88	0.48	1.52	0.14	1.86	0	1.78	0.44	1.78	0.43	1.57	0	2.67	0.33	1	0	1.37	0.34	1.54	0.69	2.06	0.09
Troglodytes troglodytes mosukei	0.1	1	0.3	2.6	0	2	0	2	0.6	1.4	0.6	1.4	0.21	1.26	0.42	2.11	0.27	1.73	0.16	1.84	0.2	1.8	0	0.37	0.55	2.57	0.24	2.27	0.5	1.5	0.27	1.73	0	1.33	0.15	2.52	0.43	1.57	0.36	2.91	0	0.73	0.16	0.97	0.32	1.95	0.81	1.78	0.09
Polioptila caerulea	0.21	1.33	0.51	1.95	0	2	0	2	0	2	0.43	1.57	0.24	2.35	0.24	1.18	0.13	1.87	0.38	1.62	0	2	0	0.31	0.31	3.38	0.69	1.31	0.37	1.63	0.53	1.47	0.31	1.38	0.15	2.15	0	2	0.36	2.91	0.36	0.36	0	1.23	0.15	1.85	1.08	1.69	0
Certhia brachydactyla	0	0.89	1.07	2.04	0	2	1	1	0.8	1.2	0.75	1.25	0	1.11	0.67	2.22	0.15	1.85	0.65	1.35	0.6	1.4	0	0.56	0.31	2.13	0.81	2.19	0.48	1.52	0.71	1.29	0.15	1.19	1.19	1.48	0.27	1.73	0	2.91	0	1.09	0.32	1.3	0.16	2.11	0.16	1.95	0.19
Certhia familiaris	0	0.8	0.8	2.4	0	2	1	1	0.8	1.2	0.38	1.63	0.44	1.11	0.44	2	0.31	1.69	0.54	1.46	0.6	1.4	0.06	0.43	0.31	2.41	0.56	2.23	0.6	1.4	0.27	1.73	0	1.19	1.04	1.78	0.13	1.87	0	2.91	0.73	0.36	0.32	1.14	0.32	1.62	0.65	1.95	0
Certhia americana	0	1.05	0.86	2.1	0	2	0	2	0.6	1.4	0.38	1.63	0.22	1.11	1.11	1.56	0.46	1.54	0.81	1.19	0	2	0.13	0.31	0.31	2.38	1	1.88	0.48	1.52	0.13	1.87	0	1.52	0.97	1.52	0.13	1.87	0	2.55	1.09	0.36	0.33	1.17	0.17	2.17	0.67	1.5	0.09
Certhia himalayana	0	1.18	0.73	2.09	0	2	0	2	0.4	1.6	0.38	1.63	0.25	1.25	1.25	1.25	0.31	1.69	0.56	1.44	0	2	0.19	0.69	0.25	2.21	0.69	1.96	0.52	1.48	0.8	1.2	0	1.33	1.19	1.48	0.13	1.87	0.36	2.91	0	0.73	0.31	1.23	0	2.15	0.77	1.54	0
Salpornis spilonota	0	1.21	0.19	2.6	0	2	0	2	0.4	1.6	0.33	1.67	0.25	2	0.25	1.5	0.46	1.54	0.58	1.42	0.18	1.82	0	0.13	0.39	3.48	0.77	1.23	0.17	1.83	0.25	1.75	0	2.14	0	1.86	0.33	1.67	0	3.64	0	0.36	0.14	1.26	0.14	1.81	0.7	1.95	0
Sitta europaea	0	0.86	0.43	2.7	0	2	0	2	0.2	1.8	0.62	1.38	0.24	1.88	0.24	1.65	0.25	1.75	0.41	1.59	0	2	0	0.33	0.26	2.84	0.46	2.11	0.31	1.69	0.27	1.73	0	1.1	0.69	2.21	0	2	0	3.64	0	0.36	0	1.58	0.16	1.58	0.47	2.21	0
Sitta nagaensis	0	0.86	0.11	3.03	0	2	0	2	0.22	1.78	0.57	1.43	0.24	1.65	0.47	1.65	0	2	0.35	1.65	0.2	1.8	0	0.33	0.13	2.9	0.46	2.18	0.31	1.69	0.29	1.71	0	1.1	0.83	2.07	0.15	1.85	0.36	2.91	0.36	0.36	0	1.8	0.3	1.35	0.45	2.1	0
Sitta himalayensis	0.1	0.68	0.49	2.73	0	2	0	2	0	2	0.67	1.33	0.25	1.75	0	2	0.4	1.6	0.52	1.48	0	2	0	0.33	0.33	2.74	0.33	2.28	0.37	1.63	0.13	1.88	0	1.24	0.83	1.93	0.17	1.83	0	3.27	0	0.73	0.15	1.38	0.15	1.54	0.77	2	0.2
Sitta villosa	0	0.97	0.97	2.05	0	2	1.33	0.67	0.4	1.6	0.86	1.14	0	2.35	0.24	1.41	0.27	1.73	0.98	1.02	0.4	1.6	0	0.52	0.33	2.8	0.78	1.57	0.3	1.7	0.38	1.63	0	1.66	0.28	2.07	0.17	1.83	0	4	0	0	0.15	1.38	0	1.54	0.62	2.31	0.1
Sitta yunnanensis	0.21	0.95	0.84	2	0	2	0	2	0.2	1.8	0.92	1.08	0.24	1.65	0.47	1.65	0.93	1.07	1.12	0.88	0.36	1.64	0	0.33	0.26	3.26	0.78	1.37	0.33	1.67	0.25	1.75	0.14	1.29	0.29	2.29	0	2	0	4	0	0	0.15	1.35	0.3	1.95	0.6	1.65	0
Sitta magna	0	0.92	0.62	2.46	0.67	1.33	0	2	0.67	1.33	0.17	1.83	0.24	1.41	0.71	1.65	0	2	0.47	1.53	0.6	1.4	0	0.26	0.33	2.87	0.91	1.63	0.22	1.78	0.25	1.75	0	2	0.67	1.33	0	2	0	2.91	0.36	0.73	0.14	1.12	0	2.09	0.56	2.09	0.11
Sitta carolinensis	0	0.95	0.53	2.53	0	2	0	2	0.22	1.78	0.83	1.17	0.24	1.41	0	2.35	0.4	1.6	0.68	1.32	0	2	0	0.26	0.32	3.06	0.77	1.6	0.16	1.84	0.11	1.89	0	1.66	0.69	1.66	0.36	1.64	0	3.64	0	0.36	0.32	1.14	0.32	2.59	0.32	1.3	0.09
Tichodroma muraria	0	1.14	0.34	2.51	0.67	1.33	0	2	0.2	1.8	0.77	1.23	0.24	0.47	0.47	2.82	1	1	0.41	1.59	0	2	0.07	0.26	0.07	3.2	0.52	1.89	0.46	1.54	0.33	1.67	0	1.86	0.57	1.57	0	2	0	2.91	0	1.09	0.14	1.71	0.14	1.14	1.29	1.57	0
Mean	0.04	1.02	0.57	2.37	0.11	1.89	0.2	1.8	0.36	1.64	0.49	1.51	0.25	1.39	0.41	1.95	0.33	1.67	0.52	1.48	0.21	1.79	0.04	0.37	0.35	2.71	0.59	1.94	0.37	1.63	0.29	1.72	0.07	1.45	0.58	1.91	0.17	1.83	0.13	3.02	0.16	0.68	0.15	1.32	0.16	1.84	0.65	1.87	0.07
SD	0.07	0.16	0.25	0.29	0.28	0.28	0.43	0.43	0.25	0.25	0.25	0.25	0.14	0.48	0.37	0.52	0.26	0.26	0.23	0.23	0.24	0.24	0.06	0.17	0.16	0.4	0.22	0.35	0.14	0.14	0.2	0.2	0.11	0.31	0.37	0.36	0.15	0.15	0.2	0.52	0.29	0.41	0.13	0.19	0.11	0.33	0.25	0.26	0.08
Species (MT-ND4L)	Ala				Cys		Asp		Glu		Phe		Gly		Gly		His		Ile		Lys		Leu						Met		Asn		Pro				Gln		Arg		Arg		Ser						Thr
	GCG	GCA	GCT	GCC	TGT	TGC	GAT	GAC	GAG	GAA	TTT	TTC	GGG	GGA	GGT	GGC	CAT	CAC	ATT	ATC	AAG	AAA	TTG	TTA	CTG	CTA	CTT	CTC	ATG	ATA	AAT	AAC	CCG	CCA	CCT	CCC	CAG	CAA	CGG	CGA	CGT	CGC	AGT	AGC	TCG	TCA	TCT	TCC	ACG
Pheugopedius coraya	0	1.33	0	2.67	0	2	0	2	1	1	0.33	1.67	0	2	1	1	0.33	1.67	0.67	1.33	0	2	0	0	0.57	4.57	0.57	0.29	0.86	1.14	0	2	0	2.67	0	1.33	0	2	2	2	0	0	0	2.4	0	1.8	0.6	1.2	0
Pheugopedius genibarbis	0	0.8	0.8	2.4	0.67	1.33	0	2	1	1	0.67	1.33	0	2	1	1	0	2	0	2	0	2	0	0.57	0.29	4.29	0.29	0.57	0.57	1.43	0	2	0	2.67	0	1.33	0	2	2	2	0	0	0	2.4	0	1.2	0.6	1.8	0
Henicorhina leucosticta	0	1.33	0.44	2.22	0	2	0	2	1	1	0.33	1.67	0	3	0	1	0	2	0.5	1.5	0	0	0.29	0.57	0.57	3.14	0.57	0.86	0.86	1.14	0	2	0	1.33	1.33	1.33	0	2	0	4	0	0	0	2.4	0	1.8	0	1.8	0
Cantorchilus leucotis	0	1.78	0.44	1.78	0.67	1.33	0	2	1	1	0.67	1.33	0	2	0	2	0	2	1	1	0	0	0.29	1.14	0.29	2.57	0.57	1.14	0.86	1.14	0	2	0	1.33	0	2.67	0	2	2	2	0	0	0	2.4	0	1.2	0.6	1.8	0
Campylorhynchus zonatus	0	1.2	0	2.8	0.67	1.33	0	2	0	2	0	2	0	2	1	1	0	2	0	2	0	2	0	0	1.09	3.27	0	1.64	1.2	0.8	0	2	1.33	1.33	0	1.33	0	2	0	2.67	0	1.33	0.6	1.8	0	0.6	1.2	1.8	0
Campylorhynchus brunneicapillus	0	1.33	0	2.67	0	2	0	2	0	2	0.33	1.67	0	2	1	1	0	2	0	2	0	2	0	0.57	0.57	2.86	0.29	1.71	0.57	1.43	0	2	1.33	1.33	1.33	0	0	2	2	2	0	0	0	2.18	0	0.55	0	3.27	0
Thryothorus ludovicianus	0	1.5	0.5	2	0	2	0	2	0	2	0	2	0	2	0	2	0	2	1.33	0.67	0	0	0	1.14	0.86	2.29	0	1.71	1	1	0	2	0	1.33	0	2.67	0	2	0	4	0	0	0.55	1.64	0	1.09	0	2.73	0
Troglodytes troglodytes mosukei	0	1.33	0	2.67	0	2	0	2	1	1	0	2	1	1	1	1	0.33	1.67	0	2	0	0	0	0	0.29	4.29	0	1.43	0.29	1.71	1	1	0	1.33	0	2.67	0	2	0	2	0	2	0	2.18	0	1.09	0.55	2.18	0
Polioptila caerulea	0	0.44	0.89	2.67	0.67	1.33	0	2	1	1	0.67	1.33	0	1.33	0	2.67	0.33	1.67	0	2	0	0	0	0	0	4.86	0.29	0.86	0.25	1.75	0	2	0	2	0	2	0	2	4	0	0	0	0	2.31	0	1.38	0.46	1.85	0
Certhia brachydactyla	0	1.2	0.4	2.4	1.33	0.67	0	2	1	1	0.67	1.33	0	1	0	3	0.33	1.67	1	1	0	0	0	0	0.86	2.86	0.29	2	0.29	1.71	0	2	0	1.33	0	2.67	0	2	0	2	0	2	0.55	1.64	0	1.09	0.55	2.18	0
Certhia familiaris	0.8	0.4	0	2.8	0	2	0	2	0	2	0	2	0	1	0	3	0	2	1	1	0	0	0.29	0.29	0.57	2.57	0	2.29	0.86	1.14	0	2	0	1.33	1.33	1.33	0.67	1.33	0	2	0	2	0	2.18	0	0.55	0.55	2.73	0
Certhia americana	0	1.2	0	2.8	1.33	0.67	0	2	0	2	0	2	0	1	0	3	0.57	1.43	2	0	0	0	0	0.57	0.86	2.29	0.29	2	0.57	1.43	0	2	0	1.33	0	2.67	0	2	0	2	0	2	0.55	1.64	0	0	1.09	2.73	0
Certhia himalayana	0	0.89	0	3.11	0	2	0	2	1	1	0.33	1.67	0	0	0	4	0.33	1.67	0.5	1.5	0	0	0	0.32	0.32	3.79	0.32	1.26	0.57	1.43	1	1	0	1.33	0	2.67	0	2	0	2	0	2	0.92	1.38	0	0.92	0.46	2.31	0
Salpornis spilonota	0	0.89	0.44	2.67	0	2	0	2	1	1	1.2	0.8	0	0.67	0.67	2.67	0.67	1.33	0	2	0	2	0.29	0	0.29	4.29	0	1.14	0.5	1.5	0	2	0	0	0	4	0	2	0	4	0	0	0	1.2	0	2.4	0.6	1.8	0
Sitta europaea	0	0.44	0.89	2.67	0.67	1.33	0	2	1	1	0.4	1.6	0	1	0	3	0	2	1.33	0.67	0	0	0	0	0.82	3.82	0	1.36	1	1	0	2	0	0	1.33	2.67	0	2	0	4	0	0	0	2.18	0.55	0	0	3.27	0
Sitta nagaensis	0	0.44	0.89	2.67	0	2	0	2	0	2	0.33	1.67	0	1	0	3	0	2	0	2	0	0	0	0.29	0.29	4.57	0	0.86	0.33	1.67	0	2	0	0	0	4	0	2	1.33	2.67	0	0	0.55	1.64	0	0.55	1.64	1.64	0
Sitta himalayensis	0	0.44	1.33	2.22	0.67	1.33	0	2	1	1	0	2	0	1	1	2	0	2	0.67	1.33	0	0	0	1.14	1.14	2.57	0	1.14	0.67	1.33	0	2	0	2	0	2	0	2	0	4	0	0	0.5	1.5	0	0.5	0.5	3	0
Sitta villosa	0	0.89	0	3.11	0.67	1.33	0	2	0	2	0.67	1.33	0	0	1	3	0.67	1.33	0.67	1.33	0	0	0.29	0.29	0.29	4.29	0	0.86	0.67	1.33	0	2	0	2.67	1.33	0	0	2	0	4	0	0	0	2	0	1.5	1	1.5	0.4
Sitta yunnanensis	0	0.44	0.44	3.11	0	2	0	2	1	1	0.67	1.33	0	0	1	3	0.33	1.67	1	1	0	2	0	1.43	0.29	3.14	0.29	0.86	0.33	1.67	1	1	0	1.33	2.67	0	1	1	0	2	0	2	0	2	0	1	1	2	0
Sitta magna	0	0.44	0.89	2.67	0	2	0	2	1	1	0.33	1.67	0	1.6	0	2.4	0	2	0	2	0	0	0	0	0	3.55	0.82	1.64	0.29	1.71	0	2	0	1.33	0	2.67	0	2	2	2	0	0	0	1.8	0	1.8	0.6	1.8	0
Sitta carolinensis	0	0.44	0.89	2.67	0	2	0	2	0	2	0.67	1.33	0	3	0	1	0	2	0.5	1.5	0	0	0	0.29	0.29	4.57	0.29	0.57	0.33	1.67	0	2	0	2.67	0	1.33	1.33	0.67	0	4	0	0	0.55	1.64	0	1.64	1.09	1.09	0
Tichodroma muraria	0	0.89	0	3.11	1.33	0.67	0	2	0	2	0.8	1.2	1	0	0	3	0.33	1.67	0.4	1.6	0	0	0	0.63	0.32	3.47	0.63	0.95	0.57	1.43	0	2	0	0	1.33	2.67	0	2	0	4	0	0	1.38	0.46	0	0.46	0.46	3.23	0
Mean	0.04	0.91	0.42	2.63	0.39	1.61	0	2	0.59	1.41	0.41	1.59	0.09	1.3	0.39	2.22	0.19	1.81	0.57	1.43	0	0.55	0.07	0.42	0.49	3.54	0.25	1.23	0.61	1.39	0.14	1.86	0.12	1.39	0.48	2	0.14	1.86	0.7	2.7	0	0.61	0.28	1.86	0.03	1.05	0.62	2.17	0.02
SD	0.17	0.43	0.42	0.35	0.49	0.49	0	0	0.5	0.5	0.33	0.33	0.29	0.89	0.49	0.95	0.24	0.24	0.56	0.56	0	0.91	0.12	0.45	0.32	0.83	0.25	0.52	0.28	0.28	0.35	0.35	0.39	0.85	0.77	1.13	0.37	0.37	1.14	1.12	0	0.92	0.39	0.48	0.12	0.62	0.42	0.65	0.09
Species (MT-ND5)	Ala				Cys		Asp		Glu		Phe		Gly		Gly		His		Ile		Lys		Leu						Met		Asn		Pro				Gln		Arg		Arg		Ser						Thr
	GCG	GCA	GCT	GCC	TGT	TGC	GAT	GAC	GAG	GAA	TTT	TTC	GGG	GGA	GGT	GGC	CAT	CAC	ATT	ATC	AAG	AAA	TTG	TTA	CTG	CTA	CTT	CTC	ATG	ATA	AAT	AAC	CCG	CCA	CCT	CCC	CAG	CAA	CGG	CGA	CGT	CGC	AGT	AGC	TCG	TCA	TCT	TCC	ACG
Pheugopedius coraya	0.07	1.02	0.36	2.55	0	2	0	2	0.55	1.45	0.51	1.49	0.73	1.82	0.12	1.33	0.5	1.5	0.23	1.77	0	2	0.12	0.71	0.35	2.94	0.53	1.35	0.52	1.48	0.25	1.75	0	1.79	0.14	2.07	0.25	1.75	0	2	0.5	1.5	0.12	1.22	0.24	1.35	0.73	2.33	0.06
Pheugopedius genibarbis	0	1.36	0.45	2.19	0.33	1.67	0	2	0	2	0.37	1.63	0.48	2.18	0.24	1.09	0.29	1.71	0.59	1.41	0.1	1.9	0	0.24	0.36	3.24	0.66	1.5	0.32	1.68	0.4	1.6	0	1.73	0.8	1.47	0	2	0	2	0.5	1.5	0	1.18	0.12	1.76	0.24	2.71	0.06
Henicorhina leucosticta	0.08	1.08	0.38	2.46	0.33	1.67	0.89	1.11	0	2	0.37	1.63	0.36	2.3	0.24	1.09	0	2	0.6	1.4	0.1	1.9	0	0.48	0.3	3.21	0.53	1.49	0.32	1.68	0.32	1.68	0.41	1.38	1.1	1.1	0.12	1.88	0	2.5	0.5	1	0	1.29	0.21	1.18	0.75	2.57	0
Cantorchilus leucotis	0.07	1.21	0.5	2.21	0	2	0.2	1.8	0.36	1.64	0.06	1.94	0.73	1.82	0.12	1.33	0.29	1.71	0.35	1.65	0.1	1.9	0.12	0.24	0.67	3.06	0.24	1.65	0.5	1.5	0.27	1.73	0	1.87	0.4	1.73	0.24	1.76	0	2.22	0.44	1.33	0	1.33	0.11	1.33	0.33	2.89	0.06
Campylorhynchus zonatus	0.21	1.17	0.34	2.28	0.33	1.67	0.25	1.75	0.55	1.45	0.29	1.71	0.8	1.26	0.23	1.71	0.13	1.88	0.38	1.62	0.3	1.7	0	0.3	0.42	3.09	0.24	1.96	0.46	1.54	0.17	1.83	0.27	1.07	0.4	2.27	0.24	1.76	0	2	0	2	0	1.25	0.11	1.25	1.02	2.38	0.07
Campylorhynchus brunneicapillus	0.15	1.31	0.29	2.25	0	2	0	2	0	2	0.11	1.89	0.23	1.71	0.57	1.49	0.13	1.88	0.24	1.76	0.2	1.8	0.06	0.42	0.6	2.82	0.18	1.92	0.43	1.57	0.32	1.68	0.13	1.42	0.39	2.06	0.13	1.88	0	1.6	0	2.4	0.12	0.96	0.24	1.68	0.36	2.64	0.18
Thryothorus ludovicianus	0	1.08	0.23	2.69	0.33	1.67	0.2	1.8	0.36	1.64	0.56	1.44	0.61	1.58	0.24	1.58	0.29	1.71	0.44	1.56	0	2	0	0.3	0.54	2.76	0.42	1.98	0.38	1.62	0.26	1.74	0.13	1.73	0.53	1.6	0.11	1.89	0.89	1.33	0	1.78	0	1.38	0	1.73	0.46	2.42	0.36
Troglodytes troglodytes mosukei	0	1.36	0.21	2.43	0	2	0.2	1.8	0.55	1.45	0.44	1.56	0.97	1.58	0	1.45	0.13	1.87	0.44	1.56	0.2	1.8	0.06	0.24	0.18	3.18	0.42	1.92	0.27	1.73	0.35	1.65	0.13	1.55	0.13	2.19	0.12	1.88	0	2	0.5	1.5	0.12	1.18	0	1.18	0.24	3.29	0.17
Polioptila caerulea	0	1.18	0.24	2.59	0.67	1.33	0	2	0.36	1.64	0.17	1.83	0.24	2.42	0.24	1.09	0.17	1.83	0.52	1.48	0.09	1.91	0	0.31	0.31	3.18	0.49	1.71	0.36	1.64	0.15	1.85	0.13	2.4	0.27	1.2	0.24	1.76	0	3.11	0	0.89	0	1.35	0.24	1.84	0.37	2.2	0
Certhia brachydactyla	0.07	1.41	0.67	1.85	0	2	0.75	1.25	0.2	1.8	0.3	1.7	0.48	1.45	0.48	1.58	0.15	1.85	0.55	1.45	0.1	1.9	0.17	0.29	0.4	2.4	0.57	2.17	0.26	1.74	0.24	1.76	0.13	1.87	0.53	1.47	0	2	0.4	2	0.4	1.2	0.23	1.04	0.12	1.38	0.69	2.54	0.12
Certhia familiaris	0	1.47	0.56	1.96	0.67	1.33	0.44	1.56	0.18	1.82	0.29	1.71	0.48	1.21	0.48	1.82	0	2	0.53	1.47	0.2	1.8	0	0.11	0.62	2.38	1.08	1.81	0.18	1.82	0.52	1.48	0.13	1.73	1.07	1.07	0.24	1.76	0	2.22	0.89	0.89	0	1.42	0.22	1.53	0.44	2.4	0.07
Certhia americana	0	1.43	0.91	1.66	0.33	1.67	0	2	0.55	1.45	0.29	1.71	0.48	1.33	0.24	1.94	0.15	1.85	0.86	1.14	0.2	1.8	0	0.29	0.41	2.45	0.82	2.04	0.17	1.83	0.5	1.5	0	2	0.53	1.47	0.24	1.76	0	2	0.8	1.2	0.33	1.09	0.22	1.53	0.33	2.51	0.06
Certhia himalayana	0	1.38	0.69	1.92	0.33	1.67	0.5	1.5	0	2	0.47	1.53	0.11	2.06	0.11	1.71	0.55	1.45	0.62	1.38	0.1	1.9	0	0.53	0.18	2.44	1.07	1.78	0.54	1.46	0.72	1.28	0	2.07	0.41	1.52	0.35	1.65	0.4	1.6	0	2	0.24	0.96	0.12	1.56	0.12	3	0
Salpornis spilonota	0.08	1.31	0.41	2.2	0.29	1.71	0.25	1.75	0.17	1.83	0.46	1.54	0.48	1.82	0.36	1.33	0.5	1.5	0.55	1.45	0	2	0.06	0.24	0.36	3.86	0.3	1.19	0.31	1.69	0.35	1.65	0.13	2.71	0.52	0.65	0.56	1.44	0	3.11	0	0.89	0	1.58	0.11	1.92	0.34	2.04	0.12
Sitta europaea	0	1.33	0.44	2.22	0	2	0	2	0.18	1.82	0.4	1.6	0.24	1.45	0.48	1.82	0.27	1.73	0.33	1.67	0	2	0.06	0.24	0.35	3.12	0.35	1.88	0.21	1.79	0.09	1.91	0	1.81	0.65	1.55	0.22	1.78	0.5	2.5	1	0	0	1.2	0	2.07	0.44	2.29	0
Sitta nagaensis	0	1.18	0.36	2.45	0.67	1.33	0	2	0.18	1.82	0.4	1.6	0.25	1.25	0.5	2	0.4	1.6	0.26	1.74	0.09	1.91	0	0.17	0.06	3.69	0.29	1.79	0.14	1.86	0.31	1.69	0.13	1.55	0.9	1.42	0.12	1.88	0	3	0.5	0.5	0	1.2	0	1.96	0.55	2.29	0
Sitta himalayensis	0.17	1.13	0.26	2.43	0.33	1.67	0.22	1.78	0	2	0.34	1.66	0.25	2	0.13	1.63	0.25	1.75	0.48	1.52	0	2	0	0.69	0.12	2.83	0.4	1.96	0.3	1.7	0.4	1.6	0.13	1.55	0.52	1.81	0.12	1.88	0.5	3	0	0.5	0	1	0	1.67	0.44	2.89	0.06
Sitta villosa	0	1.24	0.71	2.04	0.67	1.33	0	2	0.46	1.54	0.56	1.44	0.25	1.75	0.13	1.88	0.43	1.57	0.88	1.12	0.27	1.73	0	0.63	0.17	2.83	0.87	1.5	0.19	1.81	0.48	1.52	0.13	2.58	0.52	0.77	0.35	1.65	0	2.5	1.5	0	0.11	1.22	0.22	1.44	0.89	2.11	0.06
Sitta yunnanensis	0	1.16	0.53	2.31	0.33	1.67	0.44	1.56	0	2	0.38	1.62	0.24	1.58	0.24	1.94	0.43	1.57	0.81	1.19	0.17	1.83	0	0.71	0.06	3.21	0.36	1.66	0.24	1.76	0.48	1.52	0.13	2.67	0.53	0.67	0.11	1.89	0	2.5	1.5	0	0	1.02	0.11	1.7	0.91	2.26	0.19
Sitta magna	0	1.42	0.58	2	0.67	1.33	0.5	1.5	0.36	1.64	0.49	1.51	0.82	1.41	0.35	1.41	0.83	1.17	0.54	1.46	0.09	1.91	0	0.48	0.3	3.3	0.42	1.5	0.3	1.7	0.48	1.52	0.13	2.13	0.13	1.6	0.4	1.6	0	3	0.5	0.5	0.26	0.65	0	1.83	0.78	2.48	0
Sitta carolinensis	0	1.33	0.25	2.42	0	2	0.25	1.75	0.55	1.45	0.29	1.71	0.25	1.75	0.25	1.75	0.29	1.71	0.54	1.46	0	2	0.06	0.29	0.41	3.82	0.53	0.88	0.21	1.79	0.42	1.58	0	2.48	0.55	0.97	0.11	1.89	0	2.5	0.5	1	0.23	1.04	0	1.96	0.35	2.42	0.06
Tichodroma muraria	0.16	1.22	0.57	2.04	0	2	0.36	1.64	0.18	1.82	0.35	1.65	0.59	1.76	0.59	1.06	0.36	1.64	0.68	1.32	0	2	0	0.34	0.34	2.97	0.86	1.49	0.21	1.79	0.35	1.65	0	1.73	0.4	1.87	0.11	1.89	0	3.5	0.5	0	0.12	1.18	0	1.76	0.47	2.47	0.06
Mean	0.05	1.26	0.45	2.23	0.29	1.71	0.25	1.75	0.26	1.74	0.36	1.64	0.46	1.7	0.29	1.55	0.3	1.7	0.52	1.48	0.11	1.9	0.03	0.38	0.34	3.04	0.53	1.69	0.31	1.69	0.36	1.64	0.1	1.9	0.52	1.48	0.2	1.8	0.12	2.37	0.48	1.03	0.09	1.17	0.11	1.62	0.51	2.51	0.08
SD	0.07	0.13	0.19	0.26	0.26	0.26	0.26	0.26	0.21	0.21	0.13	0.13	0.24	0.34	0.17	0.3	0.2	0.2	0.18	0.18	0.09	0.09	0.05	0.18	0.17	0.42	0.26	0.31	0.12	0.12	0.14	0.14	0.1	0.44	0.26	0.47	0.13	0.13	0.25	0.57	0.45	0.7	0.11	0.2	0.1	0.26	0.24	0.3	0.09
Species (MT-ND6)	Ala				Cys		Asp		Glu		Phe		Gly		Gly		His		Ile		Lys		Leu						Met		Asn		Pro				Gln		Arg		Arg		Ser						Thr
	GCG	GCA	GCT	GCC	TGT	TGC	GAT	GAC	GAG	GAA	TTT	TTC	GGG	GGA	GGT	GGC	CAT	CAC	ATT	ATC	AAG	AAA	TTG	TTA	CTG	CTA	CTT	CTC	ATG	ATA	AAT	AAC	CCG	CCA	CCT	CCC	CAG	CAA	CGG	CGA	CGT	CGC	AGT	AGC	TCG	TCA	TCT	TCC	ACG
Pheugopedius coraya	0.67	2	1.33	0	2	0	2	0	1	1	1.83	0.17	3.1	0.52	0.39	0	0	0	2	0	0	0	3.92	0.92	0.46	0.23	0.46	0	1.43	0.57	1	1	1	0	3	0	0	0	4	0	0	0	1.09	0	1.09	0	2.18	1.64	1.33
Pheugopedius genibarbis	1.45	0.36	1.45	0.73	2	0	2	0	1.67	0.33	1.2	0.8	3.23	0.26	0.52	0	0	0	2	0	0	0	3.25	1.5	0.75	0	0.5	0	1	1	1	1	0	0	3	1	0	0	4	0	0	0	0.86	0	1.29	0	2.57	1.29	1.33
Henicorhina leucosticta	1.85	0.62	1.54	0	2	0	2	0	1.6	0.4	2	0	2.75	0.25	0.63	0.38	0	0	2	0	0	0	3	1.5	0.75	0.5	0.25	0	1.67	0.33	2	0	0	0	4	0	0	0	4	0	0	0	1	0	1.5	0	2.5	1	0
Cantorchilus leucotis	1.6	0.8	1.2	0.4	1	1	2	0	1.6	0.4	2	0	2.8	0.4	0.8	0	0	0	1	1	0	0	2.31	1.62	1.38	0	0.69	0	1.6	0.4	0	2	0	0	4	0	0	0	3	1	0	0	1.6	0	1.2	0	2.4	0.8	2.67
Campylorhynchus zonatus	0.62	1.54	1.54	0.31	0.67	1.33	1.6	0.4	1	1	1.64	0.36	3.35	0.26	0.39	0	0	0	2	0	0	0	2.88	1.2	1.2	0.24	0.48	0	1.67	0.33	0	2	2	0	1	1	0	0	4	0	0	0	0.92	0	0.46	0.46	3.23	0.92	2
Campylorhynchus brunneicapillus	1.43	1.14	1.14	0.29	2	0	2	0	1.5	0.5	1.33	0.67	3.47	0	0.53	0	0	0	1.33	0.67	0	0	3.36	1.44	0.72	0	0.24	0.24	1.67	0.33	0	2	0	1	2	1	0	0	4	0	0	0	1.71	0	0.43	0.43	2.14	1.29	2.67
Thryothorus ludovicianus	1.33	1.33	1	0.33	1.33	0.67	1.6	0.4	1	1	1.67	0.33	3.2	0.53	0.27	0	0	0	2	0	0	0	1.5	3	1	0	0.5	0	1.25	0.75	2	0	1	0	1	2	0	0	4	0	0	0	1.29	0	0.43	0.86	2.57	0.86	2
Troglodytes troglodytes mosukei	1.54	0.92	0.92	0.62	2	0	1.6	0.4	1	1	1.67	0.33	3.1	0.26	0.65	0	0	0	2	0	0	0	2.75	2	0.5	0.25	0.5	0	1.67	0.33	2	0	0	0	1	3	0	0	4	0	0	0	1.38	0	0.46	0	3.23	0.92	0
Polioptila caerulea	1.88	0.71	1.41	0	1.33	0.67	2	0	1	1	1.8	0.2	2.67	0.59	0.59	0.15	0	0	2	0	0	0	3.12	1.2	1.2	0	0.48	0	1.67	0.33	1.33	0.67	1	1	2	0	0	0	4	0	0	0	1.38	0	1.38	0	2.77	0.46	4
Certhia brachydactyla	1.41	0.71	1.65	0.24	1	1	2	0	1	1	1.78	0.22	2.9	0.55	0.41	0.14	0	0	1.5	0.5	0	0	2.08	1.85	1.15	0.46	0.46	0	1	1	1	1	0	1	2	1	0	0	4	0	0	0	0.92	0.46	1.38	0.92	1.38	0.92	0
Certhia familiaris	1.07	0.8	2.13	0	1	1	2	0	1.6	0.4	1.78	0.22	2.93	0.4	0.4	0.27	0	0	2	0	0	0	3.56	1.33	0.67	0	0.44	0	0.89	1.11	1	1	1	0	3	0	0	0	4	0	0	0	1	0.5	0	2.5	1.5	0.5	1.33
Certhia americana	0.94	1.41	1.65	0	2	0	2	0	0.5	1.5	1.56	0.44	2.76	0.83	0.41	0	0	0	2	0	0	0	3	1.38	0.69	0.46	0.46	0	1.33	0.67	0	2	1	1	2	0	0	0	4	0	0	0	1.29	0.43	0.86	1.29	1.29	0.86	0
Certhia himalayana	1.25	0.75	1.75	0.25	2	0	2	0	1.5	0.5	1.8	0.2	2.53	0.67	0.8	0	0	0	2	0	0	0	3	1.75	0.75	0	0.5	0	1.5	0.5	0	2	0	0	3	1	0	0	3	1	0	0	1.71	0	1.29	0.86	0.86	1.29	0
Salpornis spilonota	1.09	0.73	1.82	0.36	1	1	1.6	0.4	1.33	0.67	1.6	0.4	3.29	0.14	0.29	0.29	0	0	1.33	0.67	0	0	0.48	1.2	2.64	0.72	0.96	0	1.25	0.75	1	1	1	0	2	1	0	0	3.33	0	0.67	0	1.5	0	2.25	0.38	1.5	0.38	0
Sitta europaea	2.67	0	0.89	0.44	1	1	2	0	1.6	0.4	2	0	2.32	0.65	0.9	0.13	0	0	2	0	0	0	3	1.62	1.38	0	0	0	1.2	0.8	1.5	0.5	0	0	3	1	0	0	3	0	1	0	0.92	0	0.46	0.92	3.23	0.46	2.67
Sitta nagaensis	2.4	0	1.2	0.4	1	1	2	0	1.5	0.5	2	0	2.5	0.75	0.5	0.25	0	0	2	0	0	0	3.69	1.38	0.92	0	0	0	1.67	0.33	1.5	0.5	0	0	4	0	0	0	3	0	1	0	0.92	0	0.46	0.92	2.77	0.92	2.67
Sitta himalayensis	0.57	2.29	1.14	0	0	2	2	0	1.33	0.67	1.64	0.36	2.24	0.12	1.53	0.12	0	0	2	0	0	0	3.33	1.78	0.89	0	0	0	1.43	0.57	1	1	1	0	3	0	0	0	3	0	0	1	0.43	0	0	1.71	3.43	0.43	2.67
Sitta villosa	2.22	0.44	1.33	0	2	0	2	0	2	0	1.6	0.4	2.38	0.75	0.88	0	0	0	2	0	0	0	2.89	2	1.11	0	0	0	1.6	0.4	0	2	1	0	1	2	0	0	3	1	0	0	1.2	0.4	0	0.8	3.2	0.4	1.33
Sitta yunnanensis	2.22	0.44	1.33	0	2	0	1.5	0.5	1.5	0.5	2	0	1.75	1.38	0.75	0.13	0	0	2	0	0	0	3	2.08	0.69	0.23	0	0	1.2	0.8	2	0	1	0	3	0	0	0	2	0	2	0	1.5	0	0	1.13	3	0.38	2.67
Sitta magna	1	0.33	2.67	0	1	1	1.5	0.5	1.5	0.5	2	0	2.55	0.48	0.97	0	0	0	2	0	0	0	2.57	1.5	1.29	0	0.64	0	1.67	0.33	2	0	0	0	3	1	2	0	2	1	1	0	1	0	1	0.5	2	1.5	1
Sitta carolinensis	2.22	0.44	1.33	0	2	0	1.2	0.8	1.33	0.67	2	0	2.63	0.34	1.03	0	0	0	2	0	0	0	2.67	1.56	0.67	0.22	0.67	0.22	1.67	0.33	2	0	1	0	3	0	0	0	2	1	1	0	0.92	0	0.92	0.92	3.23	0	2
Tichodroma muraria	1.85	0.92	1.23	0	2	0	1.67	0.33	2	0	2	0	3.07	0.4	0.53	0	0	0	2	0	0	0	1.07	1.29	1.71	0.21	1.71	0	1	1	1	1	0	1	2	1	0	0	3	0	1	0	0.92	0	1.38	0.46	3.23	0	2
Mean	1.51	0.85	1.44	0.2	1.47	0.53	1.83	0.17	1.37	0.63	1.77	0.23	2.8	0.48	0.64	0.08	0	0	1.87	0.13	0	0	2.75	1.6	1.02	0.16	0.45	0.02	1.41	0.59	1.06	0.94	0.55	0.23	2.5	0.73	0.09	0	3.38	0.23	0.35	0.05	1.16	0.08	0.83	0.68	2.46	0.78	1.56
SD	0.6	0.58	0.41	0.23	0.6	0.6	0.24	0.24	0.36	0.36	0.23	0.23	0.42	0.3	0.3	0.12	0	0	0.29	0.29	0	0	0.83	0.43	0.48	0.21	0.38	0.07	0.27	0.27	0.77	0.77	0.6	0.43	0.96	0.83	0.43	0	0.72	0.43	0.57	0.21	0.32	0.18	0.6	0.63	0.77	0.45	1.18
[truncated: 11 more columns]

## Sheet: Table S6
Table S6. The overall over-represented codons and preferred codons in the mitochondrial genes among superfamily Certhioidea species.
Gene	RSUCmean > 1.6	1.6 ≥ RSCUmean > 1.0
MT-ATP6	AGC, TCA, GTA, CAC, AAA, AAC, CAA, GAA, TCC, GGC, CCA, ACA, GCC, CGA, CTA	GGA, GCA, ACC, CTC, TAC, GAC, ATA, ATC, TTC, GTC, CCC
MT-ATP8	ATC, ATG, AAC, TCA, CAA, AAA, CCA, CTC, TCC, ACC, CTA	ACA, GCC, CCC, TTT, AGC, GTC
MT-CO1	GAA, CAC, TCA, TAC, AAC, GAC, ACA, CCA, CAA, GCC, GGA, AAA, GTA, TGC, TCC, CGA, CTA	CTC, GGC, CCC, GTC, ATC, ACC, ATA, GCA, TTC
MT-CO2	CAA, GAC, GAA, AAC, TAC, GGA, TGC, ACA, CGA, AAA, TCC, CCA, GTC, GCC, TCA, CTA	GGC, CCC, GTA, AGC, ATA, ACC, ATC, CAC, CTC, TTC, CGC
MT-CO3	GTC, CAC, GAA, TTC, CCA, CAA, ACC, TGC, CTC, AAA, TCA, GGC, GCC, CGA, CTA	TCT, TCC, GGA, ATA, CCC, AGC, ATC, ACA, TAC, GTA, GAC, AAC
MT-CYB	CAC, TTC, ACA, GAC, TGC, ACC, TAC, CAA, AAA, GGA, CCA, CGA, GTC, GCC, TCC, TCA, CTA	GCA, CGC, GTA, GGC, ATA, CCC, ATC, CTC, GAA, AAC
MT-ND1	AAC, ACC, GTA, TGC, CCC, TCA, CAA, AAA, GGC, GCC, TCC, CGA, CTA	CGC, GGA, AGC, ATA, ATC, TAC, GTC, GAA, CTC, GCA, CAC, GAC, CCA, TTC, ACA
MT-ND2	TTC, AAC, CAA, GAA, TAC, TGC, CAC, AAA, CCA, GCC, TCA, CGA, GTC, GGC, ACC, TCC, CTA	ACA, GTA, GGA, CTC, ATC, CGC, GCA, ATA, GAC, CCC
MT-ND3	GAA, AAC, TCA, CAA, GAC, AAA, CCA, TCC, GGA, GCC, GTA, ACC, CTA, CGA	TCT, TGC, GGC, ATA, TAC, CTC, ATC, TTC, CCC
MT-ND4	ATA, GAA, CAC, TAC, AAC, GTC, AAA, GAC, CAA, TCA, TCC, TGC, CCC, CTC, GGC, ACC, GCC, CTA, CGA	GCA, AGC, GGA, GTA, ACA, CCA, ATC, TTC
MT-ND4L	TGC, TAC, CAC, AAC, CAA, AGC, GAC, CCC, TCC, GTC, ACC, GGC, GCC, CGA, CTA	TCA, GTA, CTC, GGA, ACA, ATA, CCA, GAA, ATC, TTC
MT-ND5	TCA, TTC, AAC, CTC, ATA, GGA, CAC, TGC, GAA, TAC, GAC, CAA, AAA, CCA, GTA, ACC, GCC, CGA, TCC, CTA	CGC, AGC, GCA, GTC, ACA, ATC, CCC, GGC
MT-ND6	TTA, GTG, GTT, TAT, TTT, GAT, ACT, ATT, TCT, CCT, TTG, GGG, CGG	CTG, AAT, AGT, TGG, TGA, GAG, ATG, GCT, TGT, GCG, ACG

## Sheet: Table S7
Table S7. The detailed ENC values of 13 mitochondrial genes among superfamily Certhioidea species.
Species/Gene	MT-ATP6	MT-ATP8	MT-CO1	MT-CO2	MT-CO3	MT-CYB	MT-ND1	MT-ND2	MT-ND3	MT-ND4	MT-ND4L	MT-ND5	MT-ND6
Pheugopedius coraya	37.22	35.13	34.1	39.48	41.45	37.9	43.57	39.45	33.57	39.26	36.85	38.5	33
Pheugopedius genibarbis	40.15	38.99	34.98	39.77	37.47	38.51	39.48	35.7	32.53	38.96	35.35	36.98	34.22
Henicorhina leucosticta	39.63	41.7	36.09	41.17	42.12	39.32	42.43	41.2	36.26	36.94	31.29	36.76	31.98
Cantorchilus leucotis	39.17	42.56	38.22	41.82	42.46	35.72	44.78	36.78	38.1	39.13	39.81	37.94	35.67
Campylorhynchus zonatus	33.04	41.17	34.76	39.58	42.14	39.28	39.3	39.6	33.92	34.75	36.65	38.79	40.05
Campylorhynchus brunneicapillus	39.62	36.91	34.66	38.73	39.06	38.14	37.58	38.39	32.82	33.52	30.17	35.53	38.12
Thryothorus ludovicianus	37.79	41.21	37.33	41.02	39.13	36.92	44.18	37.98	31.93	35.87	35.52	38.85	40.03
Troglodytes troglodytes mosukei	39.18	35.99	37.11	39.35	39.63	37.85	35.05	35.5	38.26	35.15	28.08	36.39	33.64
Polioptila caerulea	39.85	34.84	34.84	38.81	37.06	38.46	42.73	39.35	31.05	35.46	32.01	34.71	38.56
Certhia brachydactyla	40.91	41.22	41.61	46.8	38.21	38.88	47.21	43.81	36.96	42.26	42.64	41.7	43.35
Certhia familiaris	47.86	33.55	39.84	44.04	43.46	40.2	50.38	43.15	48.16	40.8	34.85	40.51	33.64
Certhia americana	47.08	38.64	41.07	45.49	45.78	38.67	47.03	42.65	40.61	40.74	37.91	41.95	36.88
Certhia himalayana	44.48	45.93	39.6	42.78	43.3	42.66	44.87	41.31	34.54	40.68	33.74	40.4	35.95
Salpornis spilonota	32.17	38.37	36.32	37.24	39.74	35.95	38.27	39.43	34.51	34.38	31.24	35.56	45.37
Sitta europaea	30.7	49.64	36.72	38.24	39.52	34.12	37.3	39.71	28.82	33.42	31.79	34.85	36.23
Sitta nagaensis	34.11	39.98	35.67	39.13	41.15	35.55	40.04	38.09	29.36	36.12	27.85	35.42	35.21
Sitta himalayensis	35.23	42.78	37.88	42.52	39.61	36.16	42.03	37.98	33.87	35.5	33.78	35.64	35.6
Sitta villosa	35.45	39.03	43.26	43.3	42.17	39.09	46.01	44.39	45.33	37.63	33.07	39.63	36.22
Sitta yunnanensis	40.13	36.48	40.6	41.92	40.09	35.67	42.31	42.58	38.73	36.39	40.68	37.15	37.86
Sitta magna	38.82	44.91	35.71	37.26	38.65	35.02	39.2	41.15	32.52	38.04	34.26	39.31	42.25
Sitta carolinensis	35.87	30.43	34.61	40.06	42.75	36.14	41.21	39.29	33.63	34.9	32.4	34.42	41.5
Tichodroma muraria	42.93	37.44	38.01	38.49	42.65	39.59	41.63	40.9	38.73	37.23	33.65	36.22	39.82

## Sheet: Table S8
Table S8. The detailed GC3s values of 13 mitochondrial genes among superfamily Certhioidea species.
Species/Gene	MT-ATP6	MT-ATP8	MT-CO1	MT-CO2	MT-CO3	MT-CYB	MT-ND1	MT-ND2	MT-ND3	MT-ND4	MT-ND4L	MT-ND5	MT-ND6
Pheugopedius coraya	0.502	0.582	0.494	0.548	0.559	0.54	0.526	0.52	0.517	0.512	0.52	0.542	0.529
Pheugopedius genibarbis	0.471	0.527	0.529	0.537	0.563	0.568	0.551	0.526	0.535	0.495	0.5	0.494	0.552
Henicorhina leucosticta	0.467	0.364	0.479	0.485	0.525	0.55	0.532	0.483	0.5	0.503	0.541	0.496	0.483
Cantorchilus leucotis	0.515	0.436	0.504	0.551	0.563	0.518	0.532	0.543	0.5	0.549	0.551	0.55	0.488
Campylorhynchus zonatus	0.537	0.509	0.556	0.573	0.582	0.558	0.585	0.601	0.603	0.566	0.612	0.579	0.529
Campylorhynchus brunneicapillus	0.56	0.527	0.564	0.604	0.586	0.561	0.622	0.613	0.569	0.573	0.612	0.579	0.581
Thryothorus ludovicianus	0.546	0.491	0.533	0.551	0.605	0.566	0.563	0.532	0.517	0.538	0.602	0.55	0.5
Troglodytes troglodytes mosukei	0.476	0.582	0.547	0.555	0.579	0.54	0.585	0.515	0.543	0.573	0.592	0.559	0.506
Polioptila caerulea	0.449	0.327	0.444	0.551	0.506	0.503	0.465	0.431	0.466	0.453	0.49	0.514	0.506
Certhia brachydactyla	0.449	0.455	0.465	0.485	0.502	0.503	0.471	0.445	0.5	0.486	0.531	0.506	0.465
Certhia familiaris	0.419	0.473	0.502	0.48	0.54	0.476	0.505	0.471	0.44	0.516	0.704	0.494	0.477
Certhia americana	0.436	0.509	0.477	0.493	0.536	0.476	0.468	0.457	0.474	0.46	0.582	0.496	0.448
Certhia himalayana	0.471	0.455	0.444	0.511	0.479	0.461	0.394	0.428	0.44	0.464	0.551	0.465	0.483
Salpornis spilonota	0.441	0.455	0.492	0.449	0.533	0.487	0.48	0.451	0.491	0.473	0.51	0.456	0.5
Sitta europaea	0.467	0.473	0.479	0.432	0.506	0.513	0.511	0.483	0.483	0.525	0.612	0.507	0.459
Sitta nagaensis	0.467	0.436	0.508	0.493	0.448	0.532	0.517	0.517	0.483	0.532	0.561	0.506	0.477
Sitta himalayensis	0.427	0.418	0.467	0.449	0.479	0.497	0.474	0.422	0.5	0.519	0.551	0.509	0.448
Sitta villosa	0.37	0.382	0.442	0.392	0.441	0.447	0.403	0.419	0.414	0.425	0.48	0.43	0.465
Sitta yunnanensis	0.379	0.382	0.392	0.441	0.437	0.45	0.415	0.425	0.526	0.401	0.48	0.443	0.378
Sitta magna	0.366	0.382	0.463	0.436	0.51	0.495	0.455	0.471	0.474	0.482	0.541	0.463	0.436
Sitta carolinensis	0.374	0.418	0.448	0.427	0.479	0.487	0.403	0.454	0.517	0.455	0.459	0.461	0.442
Tichodroma muraria	0.458	0.4	0.434	0.449	0.46	0.471	0.474	0.462	0.44	0.475	0.5	0.466	0.459

## Sheet: Table S9
Table S9. The best-fit models of each partition.
Gene	BIC-Model	nst	rate
MT-ATP6	HKY+I+G4	2	invgamma
MT-ATP8	HKY+I+G4	2	invgamma
MT-COX1	GTR+I+G4	6	invgamma
MT-COX2	GTR+I+G4	6	invgamma
MT-COX3	HKY+I+G4	2	invgamma
MT-CYTB	GTR+I+G4	6	invgamma
MT-ND1	GTR+I+G4	6	invgamma
MT-ND2	GTR+I+G4	6	invgamma
MT-ND3	HKY+I+G4	2	invgamma
MT-ND4	GTR+I+G4	6	invgamma
MT-ND4L	GTR+I+G4	6	invgamma
MT-ND5	GTR+I+G4	6	invgamma
MT-ND6	HKY+I+G4	2	invgamma
MT-RNR1	GTR+I+G4	6	invgamma
MT-RNR2	GTR+I+G4	6	invgamma
MT-TF	SYM+I	6	propinv
MT-TV	SYM+I	6	propinv
MT-TL1	K80+I	2	propinv
MT-TI	K80+I+G4	2	invgamma
MT-TM	K80+I	2	propinv
MT-TW	K80+I	2	propinv
MT-TD	HKY+G4	2	gamma
MT-TK	K80+G4	2	gamma
MT-TG	K80+I+G4	2	invgamma
MT-TR	HKY+G4	2	gamma
MT-TH	K80+G4	2	gamma
MT-TS2	K80+G4	2	gamma
MT-TL2	K80+G4	2	gamma
MT-TT	HKY+G4	2	gamma
MT-TQ	K80+G4	2	gamma
MT-TA	K80+I	2	propinv
MT-TN	K80+I+G4	2	invgamma
MT-TC	HKY+G4	2	gamma
MT-TY	K80+I+G4	2	invgamma
MT-TS1	K80+I	2	propinv
MT-TP	HKY+G4	2	gamma
MT-TE	SYM+G4	6	gamma
